# Supplementary material for: KRAS G12C inhibition enhances efficacy to conventional chemotherapy in KRAS-mutant NSCLC
Source: Front Oncol. 2025 Sep 10;15:1654491. doi: 10.3389/fonc.2025.1654491 (PMC12457849; doi:10.3389/fonc.2025.1654491)
Supplement: Supplementary file 4 [file DataSheet1.csv]

ID	Cells	Resistance	Treatment
TH1	H23	wt	no
TH10	H23	wt	gem
TH11	H23	gem_res	no
TH12	H23	gem_res	gem
TH2	H23	wt	gem
TH3	H23	gem_res	no
TH4	H23	gem_res	gem
TH5	H23	wt	no
TH6	H23	wt	gem
TH7	H23	gem_res	no
TH8	H23	gem_res	gem
TH9	H23	wt	no
