# Supplementary material for: KRAS G12C inhibition enhances efficacy to conventional chemotherapy in KRAS-mutant NSCLC
Source: Front Oncol. 2025 Sep 10;15:1654491. doi: 10.3389/fonc.2025.1654491 (PMC12457849; doi:10.3389/fonc.2025.1654491)
Supplement: Supplementary file 5 [file DataSheet2.csv]

ENS_ID	TH1	TH10	TH11	TH12	TH2	TH3	TH4	TH5	TH6	TH7	TH8	TH9
ENSG00000160072	6186	4226	7996	6258	4786	7588	6481	6166	5346	8026	6184	3944
ENSG00000279928	3	0	0	1	0	0	8	4	0	4	4	6
ENSG00000228037	0	6	0	0	0	0	2	4	0	3	0	4
ENSG00000142611	229	300	189	144	130	195	117	216	195	211	141	340
ENSG00000284616	0	0	0	0	0	0	0	0	0	0	0	0
ENSG00000157911	763	576	751	525	642	720	657	682	771	689	583	683
ENSG00000269896	135	148	160	131	179	162	98	172	163	128	133	136
ENSG00000228463	12	17	11	10	8	9	12	1	4	10	0	9
ENSG00000260972	0	0	0	0	0	0	0	0	0	0	0	0
ENSG00000224340	0	0	0	0	0	0	0	0	0	0	0	4
ENSG00000226374	0	0	0	0	0	6	0	0	0	0	0	0
ENSG00000229280	0	0	0	0	0	0	0	0	0	0	0	0
ENSG00000142655	1235	922	1222	982	829	1309	1068	877	981	1143	880	928
ENSG00000232596	0	0	0	0	0	0	0	0	0	0	0	0
ENSG00000235054	0	0	0	0	0	0	0	0	0	0	0	0
ENSG00000231510	0	0	0	0	0	0	0	0	0	0	0	0
ENSG00000149527	108	47	60	51	95	39	63	120	107	33	40	41
ENSG00000284739	0	0	0	0	0	0	0	0	0	0	0	0
ENSG00000171621	417	353	357	341	320	417	355	383	327	451	320	330
ENSG00000272235	0	0	2	2	0	0	0	0	0	0	0	0
ENSG00000284694	0	0	0	0	0	0	0	0	0	0	0	0
ENSG00000224387	0	0	0	0	2	0	2	4	4	0	3	0
ENSG00000142583	1	2	0	0	0	0	2	0	2	0	3	0
ENSG00000284674	0	0	0	0	0	0	0	0	0	0	0	0
ENSG00000224338	0	0	0	0	0	0	0	0	0	0	0	0
ENSG00000116786	2530	2433	2567	1893	2112	2615	2140	2140	2392	2460	1964	2394
ENSG00000287727	0	2	2	0	5	6	0	0	4	6	0	0
ENSG00000286448	0	0	0	0	0	0	0	0	0	0	0	2
ENSG00000284703	0	0	0	0	0	0	0	2	0	0	0	0
ENSG00000226457	0	0	0	0	0	2	0	0	0	0	0	0
ENSG00000173614	383	344	221	210	282	269	227	206	220	237	187	356
ENSG00000215720	0	0	0	0	0	0	0	0	0	0	2	0
ENSG00000241326	0	0	0	0	0	0	0	0	0	0	0	0
ENSG00000233623	1	6	0	0	0	0	0	2	0	6	0	0
ENSG00000162592	22	32	10	0	16	19	7	15	20	12	4	14
ENSG00000204624	40	67	28	21	72	62	23	44	31	42	21	57
ENSG00000142606	2	0	4	0	0	0	12	1	2	2	0	8
ENSG00000225931	2	1	0	0	2	0	0	2	0	0	0	0
ENSG00000171729	619	449	726	540	456	656	619	466	486	907	546	474
ENSG00000279457	602	482	601	445	655	556	566	700	516	586	436	553
ENSG00000229393	1	0	8	0	3	1	4	7	8	4	8	0
ENSG00000037637	1501	1131	1477	1209	1104	1510	1302	1309	1085	1630	1181	1142
ENSG00000287586	4	6	12	10	0	12	2	13	0	0	2	2
ENSG00000159423	1426	1411	1137	806	1192	1017	964	1201	1293	1188	882	1498
ENSG00000227169	0	0	0	0	0	0	0	0	0	0	0	0
ENSG00000283356	0	0	0	0	0	0	0	0	0	0	0	0
ENSG00000011021	910	715	651	575	595	786	519	774	831	699	598	611
ENSG00000142615	0	0	0	0	0	0	0	0	0	0	0	0
ENSG00000215704	0	3	0	4	0	1	1	0	5	0	2	2
ENSG00000157916	4571	3604	4456	3382	3728	4426	3417	3875	3666	4666	3279	3845
ENSG00000157881	1148	962	1180	977	955	1236	1056	1119	1107	1323	1025	917
ENSG00000238290	48	27	57	41	43	82	58	63	90	65	36	31
ENSG00000225387	0	0	0	0	0	0	0	0	0	0	0	0
ENSG00000048707	1769	1306	1833	1598	1463	2288	1519	1372	1457	2149	1374	1280
ENSG00000225196	0	0	0	0	0	0	0	0	0	0	0	0
ENSG00000162444	107	134	70	32	78	78	62	51	107	100	73	94
ENSG00000279625	0	0	0	0	0	0	0	0	0	0	0	0
ENSG00000180758	474	335	401	342	359	445	302	386	351	478	300	460
ENSG00000184677	2159	1644	2363	1887	1786	2441	1925	2144	2040	2340	1733	1669
ENSG00000288398	195	180	124	156	144	168	149	205	115	145	128	172
ENSG00000224621	23	2	7	9	12	16	12	7	30	7	7	4
ENSG00000285833	0	0	0	0	0	0	1	0	0	0	0	0
ENSG00000131697	1247	888	1206	892	1011	1157	994	1341	1358	1184	868	969
ENSG00000284692	0	0	0	0	0	0	0	0	0	0	0	0
ENSG00000284745	0	0	0	0	0	0	0	0	0	0	0	0
ENSG00000280222	0	0	0	0	0	0	0	0	0	0	0	0
ENSG00000285945	0	0	0	0	0	0	0	0	0	0	0	0
ENSG00000197921	4	4	2	0	0	1	0	2	0	2	0	4
ENSG00000233755	0	0	0	0	0	0	0	0	0	0	0	0
ENSG00000233929	2	4	9	0	4	4	0	1	0	0	0	0
ENSG00000271742	0	0	0	0	0	0	0	0	0	0	0	0
ENSG00000234166	0	0	0	0	0	0	0	0	0	0	0	0
ENSG00000235282	0	0	0	0	0	0	0	0	0	2	0	0
ENSG00000055070	5586	4435	5986	4798	4418	5864	4736	4423	4483	6481	4459	4611
ENSG00000175087	203	161	226	155	138	216	147	131	147	222	154	190
ENSG00000157191	2197	1720	2170	1741	1710	2338	1790	1704	1845	2422	1698	1921
ENSG00000230035	0	0	0	0	0	0	0	0	0	0	0	0
ENSG00000225643	0	0	0	0	2	0	0	2	0	0	4	0
ENSG00000284666	0	0	0	0	0	0	0	0	0	0	0	0
ENSG00000228943	0	0	0	0	0	0	0	0	0	0	0	0
ENSG00000234397	0	0	0	0	0	0	0	0	0	0	0	0
ENSG00000284309	0	0	4	0	0	0	0	0	0	0	0	0
ENSG00000162511	0	6	2	1	2	2	12	0	0	7	10	3
ENSG00000158014	0	6	2	0	0	0	0	4	0	0	0	0
ENSG00000204138	2614	1920	2781	2548	2063	2748	2227	1877	2251	3141	2146	2049
ENSG00000233419	0	0	0	0	0	0	0	0	0	0	0	0
ENSG00000235263	0	0	0	0	0	0	0	0	0	0	0	0
ENSG00000228176	0	0	0	0	0	0	0	0	0	0	0	0
ENSG00000231251	0	0	0	0	0	0	0	0	0	0	0	0
ENSG00000142675	111	102	108	121	98	103	115	115	161	113	97	121
ENSG00000197245	2	0	10	2	6	4	0	0	5	0	4	4
ENSG00000130772	797	704	754	500	597	644	469	430	552	580	468	807
ENSG00000215899	0	0	0	0	0	0	0	0	0	0	0	0
ENSG00000271398	0	0	0	0	0	0	0	1	0	0	0	0
ENSG00000225011	0	0	0	0	0	0	0	0	0	0	0	0
ENSG00000235069	0	0	0	0	0	0	0	0	0	0	0	0
ENSG00000284676	0	0	6	0	0	0	0	0	0	0	0	0
ENSG00000237058	5	0	0	0	0	0	0	2	0	2	0	0
ENSG00000233399	0	0	0	0	0	0	0	0	0	0	0	0
ENSG00000090020	1578	1000	1750	1504	1267	2000	1619	1426	1478	1877	1377	1039
ENSG00000157978	1642	1348	1547	1211	1331	1467	1243	1455	1469	1479	1171	1398
ENSG00000130770	515	398	465	295	314	472	266	400	398	458	330	461
ENSG00000229044	0	0	1	0	0	0	0	0	0	0	0	0
ENSG00000162512	3791	3318	3479	2595	3504	3430	2843	3152	3728	3601	2441	3282
ENSG00000158006	576	508	597	514	509	660	517	510	528	634	501	457
ENSG00000214812	4	0	0	0	0	0	1	0	1	2	2	1
ENSG00000126698	4687	3985	5454	4243	3599	5439	3769	3174	3315	5785	3959	4479
ENSG00000229447	0	0	0	0	4	2	4	8	0	6	0	2
ENSG00000229607	0	0	0	0	0	0	0	0	0	0	0	2
ENSG00000130766	481	596	731	603	450	717	471	441	489	665	578	782
ENSG00000168528	200	283	131	114	150	168	94	163	170	130	117	260
ENSG00000196581	248	223	206	180	170	194	183	159	162	194	125	206
ENSG00000169403	20	30	41	14	12	18	42	18	9	23	24	30
ENSG00000084628	105	99	116	84	120	130	107	101	99	130	96	123
ENSG00000060688	2991	2275	3498	2865	2522	3602	2926	2317	2422	3838	2512	2363
ENSG00000171612	998	778	1278	989	752	1168	1005	703	652	1317	958	823
ENSG00000270927	0	0	0	0	0	0	0	0	0	0	0	0
ENSG00000188910	29	12	24	27	26	44	51	16	24	58	27	45
ENSG00000230523	0	0	0	0	0	0	0	0	0	0	0	0
ENSG00000116138	1014	727	846	762	851	769	778	784	767	956	687	643
ENSG00000158161	1258	915	1558	1085	1071	1587	1177	1183	1076	1412	1211	987
ENSG00000142684	0	0	0	0	0	0	0	0	0	0	0	0
ENSG00000121769	27	27	33	23	13	41	17	38	19	39	18	30
ENSG00000142627	17555	9119	16998	13092	13475	15741	14688	13601	13327	15077	12558	9395
ENSG00000284668	0	0	0	0	0	0	0	0	0	0	0	0
ENSG00000233234	0	0	0	0	0	0	0	0	0	0	0	0
ENSG00000142632	1309	910	1164	918	1102	1294	941	1229	1150	1178	818	1043
ENSG00000234593	0	0	0	0	0	0	0	0	0	4	0	0
ENSG00000270605	18	40	13	14	14	31	27	61	32	37	19	17
ENSG00000189337	912	730	873	747	747	1057	774	833	731	993	761	657
ENSG00000235084	11	5	19	4	13	4	19	11	10	9	10	15
ENSG00000235143	0	0	0	0	0	0	0	0	0	0	0	0
ENSG00000225478	0	0	0	0	0	0	0	0	0	0	0	0
ENSG00000028137	51	34	24	8	37	26	17	41	80	28	24	87
ENSG00000204464	0	0	0	1	0	0	0	0	0	0	4	0
ENSG00000233372	0	0	0	0	0	0	0	0	0	0	0	0
ENSG00000283259	0	0	0	2	0	0	0	0	0	0	0	0
ENSG00000284543	0	2	0	0	0	0	3	0	0	0	0	0
ENSG00000130939	3782	2606	3688	3055	2928	4212	3003	2746	3217	4107	2942	3107
ENSG00000175147	63	37	38	22	36	44	24	26	47	50	49	36
ENSG00000127472	0	0	0	0	0	0	0	0	0	0	0	0
ENSG00000060656	248	419	399	315	206	393	360	202	195	354	251	375
ENSG00000163867	355	212	281	342	275	298	187	235	258	473	348	348
ENSG00000232768	0	0	0	0	0	0	0	0	0	0	0	0
ENSG00000230214	0	0	0	0	0	0	0	0	0	0	0	0
ENSG00000189280	0	0	0	4	0	0	2	0	4	0	0	2
ENSG00000134698	501	469	360	306	370	441	306	436	352	466	348	414
ENSG00000134690	3445	2903	4491	3508	2931	4257	3764	3409	3413	4611	3302	2708
ENSG00000272420	2	10	0	6	2	2	0	4	8	8	10	4
ENSG00000132881	169	144	159	147	165	130	139	136	158	128	108	98
ENSG00000273274	81	42	22	33	45	16	16	22	24	39	30	24
ENSG00000272510	0	0	0	0	0	0	0	0	0	0	0	0
ENSG00000236648	0	0	0	0	0	0	0	0	0	0	0	0
ENSG00000232273	0	0	2	6	2	0	0	12	0	0	0	0
ENSG00000009709	11	4	10	26	14	16	37	4	16	11	26	12
ENSG00000287396	0	0	0	1	0	0	0	0	0	0	0	0
ENSG00000223589	0	0	0	0	0	0	0	0	0	0	0	0
ENSG00000158008	9	18	6	12	16	4	13	8	15	8	15	13
ENSG00000130940	461	328	412	337	335	425	461	379	327	478	344	357
ENSG00000116771	83	71	130	135	98	182	114	85	90	160	142	63
ENSG00000237301	2	2	2	6	6	7	8	4	6	4	5	10
ENSG00000163879	4	0	0	4	0	4	1	5	0	0	0	6
ENSG00000227527	1	1	17	10	0	9	4	1	0	10	2	12
ENSG00000116954	332	289	375	264	259	349	241	209	269	438	206	420
ENSG00000228589	200	79	276	174	204	119	123	124	185	268	71	105
ENSG00000163873	447	203	131	82	405	95	117	295	328	120	70	266
ENSG00000117215	0	0	0	0	0	0	0	2	0	0	0	0
ENSG00000196449	1574	1008	2019	1552	1218	2062	1454	1016	1082	2215	1544	1288
ENSG00000230163	0	0	0	0	0	0	0	0	0	0	0	0
ENSG00000227538	0	0	0	0	0	0	0	0	0	0	0	0
ENSG00000236500	0	0	0	0	0	0	0	0	0	0	0	0
ENSG00000044012	0	0	0	0	0	0	0	0	0	0	0	0
ENSG00000179051	6048	4169	7180	5712	4694	6830	5540	5222	5210	7565	5624	4379
ENSG00000215895	4	1	2	2	6	5	1	1	2	2	3	1
ENSG00000284650	0	0	0	0	0	0	0	0	0	0	0	0
ENSG00000237329	0	0	1	0	0	0	0	0	0	0	0	2
ENSG00000236948	0	0	0	0	0	0	0	0	0	0	0	0
ENSG00000126067	5725	4455	6840	5795	4886	7086	5384	4468	4342	7871	5278	4875
ENSG00000274944	0	0	0	0	0	0	0	0	0	0	0	0
ENSG00000132906	367	498	401	343	348	452	354	317	383	503	376	434
ENSG00000197312	2430	1334	2760	2399	1883	3176	2006	1820	1819	3020	2254	1521
ENSG00000284748	0	0	0	0	0	0	0	1	2	0	0	0
ENSG00000272078	5	10	4	6	9	5	13	27	5	7	12	1
ENSG00000173660	9654	9062	11772	9625	7058	10681	8771	7675	7600	12710	8025	9771
ENSG00000224592	3	2	4	2	2	4	6	2	8	4	0	1
ENSG00000233728	0	0	0	0	0	0	0	0	0	0	0	0
ENSG00000230451	0	0	0	0	0	0	0	0	0	0	0	0
ENSG00000231606	0	0	0	0	0	0	0	0	0	0	0	0
ENSG00000215900	0	0	0	0	0	0	0	0	0	0	0	0
ENSG00000284632	0	0	0	0	0	0	0	0	0	0	0	0
ENSG00000241014	0	5	3	11	3	0	0	2	1	1	3	8
ENSG00000054118	6943	4434	7832	6188	6117	8017	6330	5172	5799	9136	6305	5067
ENSG00000254553	0	0	0	0	0	0	0	0	0	0	0	0
ENSG00000284653	0	0	0	0	0	0	0	0	0	0	0	0
ENSG00000237749	2	0	2	0	2	4	1	2	3	3	5	2
ENSG00000276747	0	0	0	0	0	0	0	0	0	0	0	0
ENSG00000284705	5	16	6	0	14	2	4	4	12	0	0	16
ENSG00000228776	0	0	0	0	0	0	0	0	0	0	0	0
ENSG00000159339	0	0	0	0	0	0	0	0	0	0	0	0
ENSG00000197982	1508	994	1600	1298	1234	1566	1208	979	1103	1609	1082	1140
ENSG00000261781	0	0	0	0	0	0	0	0	0	0	0	0
ENSG00000183317	506	377	490	339	397	537	486	525	516	533	442	401
ENSG00000183386	511	406	450	381	487	591	436	367	416	593	365	433
ENSG00000284743	0	0	0	0	0	0	0	0	0	0	0	0
ENSG00000158315	0	0	5	2	0	0	1	0	2	2	0	2
ENSG00000204084	444	368	387	319	413	391	378	344	352	410	351	398
ENSG00000186973	90	75	52	43	54	84	22	71	72	84	58	58
ENSG00000146463	3656	2294	3564	3018	2936	3625	2710	2265	2886	3631	2652	2436
ENSG00000183520	2296	1514	2545	2069	1601	2637	1706	1325	1455	2977	2043	1823
ENSG00000271741	0	0	0	0	0	0	0	0	0	0	0	0
ENSG00000214141	0	0	0	0	0	0	0	0	0	0	0	0
ENSG00000142686	1412	1117	1341	939	1134	1418	1178	1357	1170	1229	1075	1194
ENSG00000224751	0	0	0	0	0	0	0	0	0	0	8	0
ENSG00000117148	28	11	35	20	5	37	28	11	22	44	35	4
ENSG00000230585	2	4	4	0	2	10	3	4	1	3	2	0
ENSG00000117000	952	684	967	941	688	1150	722	714	745	1172	764	785
ENSG00000284989	0	0	0	0	0	0	0	0	0	0	0	0
ENSG00000231630	2	0	0	0	0	2	0	0	0	0	0	1
ENSG00000092853	2757	1742	3636	2928	2319	3222	2694	2321	2197	3621	2980	1915
ENSG00000255811	0	0	0	0	0	0	0	0	0	0	0	0
ENSG00000134697	4485	3173	5775	4464	3540	5561	4374	3351	3512	5951	4362	3665
ENSG00000187513	0	0	0	0	0	0	0	0	0	0	0	0
ENSG00000238145	0	0	0	0	0	0	0	0	0	0	0	0
ENSG00000225142	0	0	0	0	0	0	0	0	0	0	0	0
ENSG00000230138	0	0	0	0	0	0	0	0	0	0	0	0
ENSG00000223390	0	0	0	0	0	0	0	0	0	0	1	0
ENSG00000284720	0	0	0	0	0	0	0	0	0	0	0	0
ENSG00000225671	2	0	3	0	0	0	0	0	1	1	2	9
ENSG00000116151	345	198	342	234	251	313	322	369	409	354	271	237
ENSG00000226147	5	0	1	0	0	0	0	2	1	0	0	0
ENSG00000006555	0	0	0	0	2	8	0	0	0	0	0	0
ENSG00000236111	0	0	0	0	0	0	0	0	0	0	0	0
ENSG00000066056	0	6	2	2	6	6	6	6	0	11	4	0
ENSG00000214114	902	706	1034	740	782	1029	733	749	836	881	783	804
ENSG00000116544	132	194	103	94	136	114	87	143	125	99	71	214
ENSG00000231900	0	0	0	0	0	0	0	0	0	0	0	0
ENSG00000236723	0	3	2	0	3	0	1	1	4	0	1	0
ENSG00000232467	0	0	0	0	0	0	0	0	0	0	0	0
ENSG00000117016	906	804	489	474	654	554	422	563	750	498	432	898
ENSG00000121310	1500	1315	1579	1133	1268	1822	1272	1769	1661	1457	1076	1399
ENSG00000169213	170	250	86	58	156	102	65	153	204	75	112	228
ENSG00000163866	1585	1088	1685	1310	1209	1580	1328	1327	1154	1704	1251	1255
ENSG00000225779	0	0	0	0	0	0	1	0	0	0	0	0
ENSG00000284601	0	0	0	0	0	0	0	0	0	0	0	2
ENSG00000237130	0	0	0	0	4	0	0	0	0	0	0	0
ENSG00000143001	10	12	0	3	2	0	0	3	1	0	0	2
ENSG00000227416	0	0	0	0	0	0	0	0	0	0	0	0
ENSG00000232335	0	0	0	0	0	1	0	0	0	0	0	0
ENSG00000260971	10	1	0	0	0	0	0	1	1	0	0	0
ENSG00000259832	0	0	0	0	0	0	0	0	0	0	0	0
ENSG00000284696	0	0	0	0	0	0	0	0	0	4	0	0
ENSG00000238242	0	0	0	0	0	0	0	0	0	0	0	0
ENSG00000285839	0	0	0	0	0	0	0	0	0	0	0	0
ENSG00000237290	0	0	0	0	0	0	0	0	0	0	0	0
ENSG00000232762	8	6	20	2	11	5	13	6	15	10	9	0
ENSG00000117419	4513	3954	4984	3549	3643	4971	3684	3457	3512	4925	3622	3864
ENSG00000162384	1186	986	1190	936	1001	1076	965	1045	981	1200	890	928
ENSG00000162391	33	14	22	18	12	22	31	12	27	26	15	14
ENSG00000174348	0	0	0	0	0	0	0	1	0	0	0	4
ENSG00000117859	4780	3664	4626	3519	3237	4855	3276	3147	3455	4883	3282	3875
ENSG00000228121	0	2	1	0	3	0	0	0	0	0	2	0
ENSG00000253313	0	7	5	8	0	0	4	0	0	0	0	2
ENSG00000162396	700	712	701	465	524	604	576	560	569	694	428	733
ENSG00000203995	1253	904	1286	1100	889	1197	1000	938	824	1418	1011	1034
ENSG00000284686	4	0	0	0	0	0	0	0	0	0	0	2
ENSG00000162378	1795	1213	1486	1398	1309	1697	937	963	1092	1692	1269	1582
ENSG00000233079	0	0	0	0	0	0	0	0	0	0	0	0
ENSG00000259818	8	4	3	2	2	4	0	11	2	0	4	0
ENSG00000229444	0	0	0	0	0	0	2	0	0	0	0	0
ENSG00000240563	0	0	2	0	4	0	0	0	0	0	0	0
ENSG00000234318	11	4	4	0	0	2	6	0	0	0	2	0
ENSG00000284773	12	18	11	2	4	7	3	16	6	16	6	2
ENSG00000234481	0	1	0	0	0	0	0	0	0	0	0	0
ENSG00000117862	370	420	369	272	317	381	291	267	272	396	281	406
ENSG00000235612	0	0	0	0	0	0	0	0	0	0	0	0
ENSG00000228369	0	0	1	0	3	4	0	0	0	0	3	0
ENSG00000183431	6285	4571	7299	6063	4968	6932	5797	4427	4651	7611	5696	4841
ENSG00000227485	0	0	0	0	0	0	0	0	0	0	0	0
ENSG00000224609	25	34	22	23	15	31	30	36	38	42	5	16
ENSG00000235545	5	2	0	2	4	7	1	0	5	8	5	2
ENSG00000236646	0	0	0	0	0	0	0	0	0	0	0	0
ENSG00000232198	0	0	0	0	0	0	0	0	0	0	0	0
ENSG00000238063	0	0	0	0	0	0	0	0	0	0	6	0
ENSG00000227104	0	0	0	0	0	0	0	0	0	0	0	0
ENSG00000243725	46	28	56	38	52	36	49	36	38	50	29	17
ENSG00000171872	4	0	0	2	0	4	2	4	0	0	0	2
ENSG00000162407	275	277	115	127	210	139	114	164	189	153	83	226
ENSG00000285079	0	0	0	0	0	0	0	0	0	0	0	0
ENSG00000169218	16	2	0	4	16	13	0	13	8	8	6	14
ENSG00000163877	887	774	955	682	708	946	640	714	752	920	699	857
ENSG00000228929	39	32	35	14	36	63	38	33	30	42	26	24
ENSG00000224570	0	0	0	0	0	0	0	0	0	4	0	0
ENSG00000224980	0	0	0	0	0	0	0	0	0	0	0	0
ENSG00000278967	0	0	2	0	6	0	0	0	0	0	0	0
ENSG00000157184	881	674	794	546	626	852	573	553	589	912	582	805
ENSG00000198815	4862	3532	5673	4499	3992	5695	4070	3513	3974	5414	4082	3585
ENSG00000134744	2660	1937	2535	2327	2076	2942	2007	1977	2169	2876	2136	2344
ENSG00000233910	0	0	0	0	0	0	0	0	0	0	0	0
ENSG00000287703	0	0	0	0	0	0	0	0	0	0	0	0
ENSG00000283039	0	0	0	0	0	0	0	0	0	0	0	0
ENSG00000229032	0	0	0	0	0	0	0	0	0	0	0	0
ENSG00000229294	0	0	0	0	0	0	0	0	0	0	0	0
ENSG00000232993	0	0	0	0	0	0	0	0	0	0	0	0
ENSG00000234088	0	0	0	0	0	0	0	0	0	0	0	0
ENSG00000236973	0	0	2	0	0	0	0	0	0	0	0	0
ENSG00000277397	0	0	0	0	0	0	0	1	0	0	0	0
ENSG00000271200	5	6	6	3	3	1	0	2	6	4	10	6
ENSG00000235446	0	0	0	0	0	0	0	0	0	0	0	0
ENSG00000261196	0	0	0	0	0	0	0	0	0	0	0	0
ENSG00000162385	2033	1522	2139	1724	1425	1844	1813	1577	1375	2811	1777	1620
ENSG00000234264	45	18	34	22	8	34	29	22	14	36	15	13
ENSG00000242391	0	2	2	2	0	1	3	2	2	8	9	0
ENSG00000223883	0	0	0	0	0	0	2	2	0	0	0	0
ENSG00000284808	0	0	0	0	0	0	0	0	0	0	0	0
ENSG00000237227	0	0	0	0	0	0	0	0	0	0	0	0
ENSG00000275350	0	0	0	0	0	0	0	0	0	0	0	0
ENSG00000116652	3	3	8	3	2	3	2	4	3	6	8	2
ENSG00000123080	638	652	664	511	531	643	572	492	553	676	460	726
ENSG00000285778	0	0	0	0	0	0	0	0	0	0	0	0
ENSG00000233407	0	0	0	0	0	0	0	0	0	0	0	0
ENSG00000225675	8	10	6	10	35	12	4	10	14	33	20	13
ENSG00000237622	0	0	0	0	1	2	0	0	0	2	3	1
ENSG00000162598	0	0	0	0	0	0	0	0	0	0	0	0
ENSG00000280317	0	0	0	0	0	0	0	0	0	0	0	0
ENSG00000162415	164	182	163	143	128	193	149	189	198	203	156	207
ENSG00000162600	567	416	401	365	454	341	222	315	285	457	230	492
ENSG00000116704	1416	800	1423	1096	1239	1488	1076	832	1084	1524	1290	864
ENSG00000227644	0	0	0	0	0	0	0	0	0	0	0	0
ENSG00000157193	2424	2002	1652	1283	1942	2008	1431	1799	1940	1719	1320	2251
ENSG00000116205	888	727	888	807	790	858	635	682	609	895	735	811
ENSG00000198841	261	203	329	199	177	302	175	166	192	282	189	180
ENSG00000116212	2806	2796	3029	2175	2369	3056	2085	2049	2220	3205	2092	2648
ENSG00000234204	0	0	0	0	0	0	0	0	0	0	0	0
ENSG00000233099	0	0	0	0	0	0	0	0	0	0	0	0
ENSG00000233994	4	4	14	2	0	7	4	7	6	5	4	4
ENSG00000233973	0	0	0	0	0	0	0	0	0	0	0	0
ENSG00000237552	0	0	0	0	0	0	0	0	0	0	0	0
ENSG00000132854	0	0	0	0	0	0	0	2	0	0	0	0
ENSG00000227556	0	0	0	0	0	0	0	0	0	0	0	0
ENSG00000162607	6380	3940	7390	5723	4920	6903	4352	3656	4023	7093	5523	5001
ENSG00000233602	11	0	0	6	4	6	5	4	2	7	4	0
ENSG00000233271	0	0	0	0	0	0	0	0	0	0	0	0
ENSG00000285954	0	0	0	0	0	0	0	0	0	0	0	0
ENSG00000233333	0	0	0	0	0	0	0	0	0	0	0	0
ENSG00000154027	8	0	8	4	0	10	8	10	2	13	2	10
ENSG00000234108	0	0	0	0	0	0	0	0	0	0	0	0
ENSG00000232676	0	0	0	0	0	0	0	0	0	0	0	0
ENSG00000225167	0	0	0	0	0	0	0	0	0	0	0	0
ENSG00000213579	0	0	0	0	0	0	0	0	0	0	0	0
ENSG00000137960	0	1	8	0	0	3	0	0	2	8	4	4
ENSG00000237852	0	0	0	0	0	2	0	1	0	0	0	0
ENSG00000116745	0	3	2	5	2	23	6	2	3	7	16	3
ENSG00000132855	0	0	0	0	0	1	0	0	0	2	0	0
ENSG00000285407	2	24	14	13	2	31	8	8	7	17	4	14
ENSG00000272855	0	0	0	0	0	0	0	0	0	0	0	0
ENSG00000270549	0	0	0	0	0	0	0	0	0	0	0	0
ENSG00000237163	1	0	0	0	0	0	0	0	1	0	0	0
ENSG00000229636	0	0	0	0	0	0	0	0	0	0	0	0
ENSG00000116675	872	621	803	633	740	710	587	538	590	857	517	692
ENSG00000162433	6436	4382	10310	8345	4360	10668	7260	4890	4797	10109	7717	4316
ENSG00000213625	2644	1933	2096	1917	1875	2333	1515	1456	1681	2592	1792	2140
ENSG00000227207	0	0	0	0	0	0	0	0	0	0	0	0
ENSG00000227016	0	0	0	0	0	0	0	0	0	0	0	0
ENSG00000233664	0	0	0	0	0	0	0	0	0	0	0	0
ENSG00000158966	3637	2475	3895	3097	2741	4344	2995	2808	3121	4546	3288	2483
ENSG00000213703	0	0	0	2	0	4	0	0	0	1	1	0
ENSG00000203965	383	267	370	282	253	370	182	199	227	393	324	381
ENSG00000223479	0	0	0	0	0	0	0	0	0	0	0	0
ENSG00000233674	0	0	0	2	0	0	0	0	0	0	0	0
ENSG00000153898	524	354	511	456	308	548	369	352	343	605	390	325
ENSG00000117069	2	2	0	3	2	0	1	0	0	0	0	0
ENSG00000125703	974	795	1121	957	718	1036	651	574	703	1068	795	1215
ENSG00000285041	16	0	9	9	0	2	8	2	2	9	3	0
ENSG00000285808	0	0	0	0	0	0	0	0	0	0	0	0
ENSG00000229440	0	5	0	0	0	2	0	2	0	1	0	0
ENSG00000234144	0	0	0	0	0	0	0	0	0	0	0	0
ENSG00000213540	0	0	0	0	0	9	2	0	0	0	4	0
ENSG00000277670	0	0	0	0	0	0	0	0	0	0	0	0
ENSG00000227466	0	0	0	0	0	0	0	4	0	0	0	0
ENSG00000154007	0	0	0	0	0	0	0	0	0	0	0	0
ENSG00000230498	0	0	0	0	0	0	0	2	0	0	2	0
ENSG00000285782	0	0	0	0	0	0	0	0	0	0	0	0
ENSG00000162618	0	0	16	4	0	23	4	4	0	4	1	0
ENSG00000224493	0	0	0	0	0	0	0	0	0	0	0	0
ENSG00000131233	0	0	0	0	0	0	0	0	0	0	0	0
ENSG00000272371	0	0	0	0	0	0	0	0	0	0	0	0
ENSG00000287647	0	0	0	0	0	0	0	0	0	0	0	0
ENSG00000229225	0	0	0	0	0	0	0	0	0	0	0	0
ENSG00000230863	1	2	0	0	0	0	0	0	0	0	0	0
ENSG00000287224	0	0	0	0	0	0	0	0	0	0	0	0
ENSG00000225598	0	0	0	0	0	0	0	0	0	0	0	0
ENSG00000286455	0	0	0	0	0	0	0	0	0	0	0	0
ENSG00000225087	0	0	0	0	0	0	0	0	0	0	0	0
ENSG00000280378	0	1	0	0	0	2	2	0	0	2	1	5
ENSG00000188786	1689	1149	2042	1547	1457	1931	1621	1435	1466	2033	1383	1211
ENSG00000230053	0	0	0	0	0	0	0	0	0	0	0	0
ENSG00000137941	1295	1016	1283	1102	978	1408	930	928	914	1458	1077	1005
ENSG00000224326	0	0	0	0	0	0	0	0	0	0	0	0
ENSG00000286548	56	20	62	37	23	50	36	32	49	69	40	22
ENSG00000066135	1329	1059	1138	916	1001	1151	935	929	1119	1163	942	1140
ENSG00000230027	0	0	0	0	0	0	0	0	0	0	0	0
ENSG00000233061	0	0	0	0	0	9	4	0	4	0	0	0
ENSG00000272094	0	0	0	0	0	0	0	2	2	0	0	0
ENSG00000228853	0	0	0	0	0	0	0	0	0	0	0	0
ENSG00000215874	0	0	0	0	0	0	0	0	0	0	0	0
ENSG00000232453	25	30	3	4	12	15	6	4	12	4	14	10
ENSG00000260386	0	0	6	0	0	0	0	0	0	0	0	0
ENSG00000284895	0	0	0	0	0	0	0	0	0	0	0	0
ENSG00000117174	2265	1215	2198	1821	1818	2030	1407	1345	1472	2294	1900	1311
ENSG00000237413	0	0	0	0	0	0	0	0	0	0	0	0
ENSG00000184313	0	0	0	0	0	8	0	0	0	4	1	0
ENSG00000284645	0	0	0	0	0	0	0	0	0	0	0	0
ENSG00000225605	0	0	0	0	0	0	0	0	0	0	0	0
ENSG00000225446	9	10	2	0	3	3	0	2	6	9	1	6
ENSG00000288543	0	0	0	0	0	0	0	0	0	4	0	0
ENSG00000122420	2	0	0	0	0	8	4	0	0	2	0	2
ENSG00000284240	0	0	0	0	0	0	0	0	0	0	0	0
ENSG00000236290	0	0	0	0	0	0	0	0	0	2	0	0
ENSG00000143013	679	590	773	599	566	804	455	393	465	780	511	756
ENSG00000226084	210	202	222	173	149	228	136	149	142	224	187	172
ENSG00000134748	3177	2350	3241	2671	2710	3267	2541	2556	2400	3451	2847	2520
ENSG00000142892	1341	1100	1278	1128	1125	1284	892	814	892	1430	1024	1366
ENSG00000219102	7	4	3	7	5	1	3	6	6	2	4	0
ENSG00000184005	22	64	4	8	13	6	6	7	11	12	7	64
ENSG00000230953	6	11	14	4	15	6	11	38	23	19	22	6
ENSG00000287743	4	0	3	0	2	1	2	7	3	0	0	2
ENSG00000229332	0	0	0	0	0	0	0	0	0	0	0	0
ENSG00000227937	0	0	0	0	0	0	0	0	0	0	0	0
ENSG00000229752	0	0	0	0	0	0	0	0	0	0	0	0
ENSG00000237505	3	1	4	2	2	4	1	2	9	0	4	2
ENSG00000285462	0	0	0	0	0	0	0	0	0	0	0	0
ENSG00000233216	0	0	0	0	0	0	0	0	0	0	0	0
ENSG00000197273	2	0	0	2	0	0	0	5	0	0	0	0
ENSG00000226804	0	0	0	0	0	0	0	0	0	0	0	0
ENSG00000230728	0	0	0	0	0	0	0	0	0	1	0	1
ENSG00000232846	0	0	0	0	0	1	0	0	0	0	0	0
ENSG00000230787	0	2	0	0	0	0	0	0	0	0	0	2
ENSG00000116641	2811	2073	3152	2618	2330	3436	2523	1850	2322	3256	2464	1960
ENSG00000223920	0	0	0	0	0	0	4	0	0	0	0	0
ENSG00000237453	0	0	0	0	0	0	0	0	0	0	0	0
ENSG00000172260	56	7	114	196	42	151	86	37	23	120	153	16
ENSG00000285473	0	0	0	0	0	0	0	0	0	2	0	2
ENSG00000237959	0	0	0	0	0	0	0	0	0	0	0	0
ENSG00000231364	0	0	0	0	0	0	0	0	0	0	0	0
ENSG00000234578	0	0	0	0	0	0	0	0	0	0	0	0
ENSG00000117480	14	15	22	14	9	17	1	13	20	16	6	3
ENSG00000137944	1148	988	997	769	823	1114	748	709	861	1128	876	1343
ENSG00000229505	0	0	0	0	0	0	0	0	0	0	0	0
ENSG00000228187	0	0	0	0	0	0	0	0	0	0	0	0
ENSG00000285201	0	0	0	0	0	0	0	0	0	0	0	0
ENSG00000182183	0	6	0	0	0	0	0	0	0	0	0	0
ENSG00000236407	0	0	0	0	0	0	0	0	0	0	0	0
ENSG00000271949	0	0	0	0	0	0	0	0	0	0	0	0
ENSG00000227062	0	0	0	0	0	0	0	0	0	0	0	0
ENSG00000067334	5801	3792	6905	5635	4923	6589	4328	3722	3826	7392	5246	4398
ENSG00000235011	0	0	0	0	0	0	0	0	0	0	0	0
ENSG00000235673	0	0	0	0	0	0	0	0	2	0	0	0
ENSG00000226938	0	0	0	0	0	0	0	0	0	0	0	0
ENSG00000213559	0	0	0	0	0	0	0	0	0	0	0	0
ENSG00000287587	3	7	8	10	9	0	6	8	3	0	6	5
ENSG00000142949	23156	17934	25954	20419	18037	26378	22569	19108	21011	26169	19684	18445
ENSG00000116133	19718	14876	18302	13785	11340	17727	14136	12533	12994	18073	13119	14764
ENSG00000232882	145	87	140	109	87	165	49	66	123	122	112	155
ENSG00000171502	24	25	30	22	31	41	31	11	14	14	29	14
ENSG00000162399	0	0	0	0	0	2	0	4	0	2	0	6
ENSG00000116157	20	39	20	12	8	23	15	4	6	22	24	18
ENSG00000143036	277	226	230	150	167	197	140	171	235	242	176	324
ENSG00000232672	0	2	0	0	0	0	0	1	0	0	0	0
ENSG00000230817	0	0	0	0	0	0	0	0	0	0	0	0
ENSG00000065243	4109	2522	4111	3660	3286	4441	2677	2282	2791	4094	3341	2894
ENSG00000226759	0	0	0	0	0	0	0	0	0	0	0	0
ENSG00000226960	0	0	0	0	0	0	0	0	0	0	0	0
ENSG00000234080	0	2	2	3	1	0	0	7	0	0	2	0
ENSG00000237899	2	0	1	0	3	5	0	4	0	4	2	0
ENSG00000223905	0	0	0	0	0	0	0	0	0	0	0	0
ENSG00000227290	0	0	0	0	0	0	0	0	0	0	0	0
ENSG00000229486	0	0	0	0	0	0	0	0	0	0	0	0
ENSG00000282898	0	0	0	0	0	0	0	0	0	0	0	0
ENSG00000285409	0	0	0	0	0	0	0	0	1	0	0	0
ENSG00000231090	0	0	0	0	0	0	0	0	0	0	0	0
ENSG00000117528	2431	1938	3155	2358	2148	3021	1997	1673	1759	2940	2497	2182
ENSG00000271723	0	0	0	0	0	0	0	0	0	0	0	0
ENSG00000172339	329	361	402	266	289	433	256	255	345	406	243	393
ENSG00000036549	1957	1419	2288	1846	1720	2243	1706	1374	1591	2133	1865	1575
ENSG00000287724	0	0	0	0	0	0	1	0	0	0	0	0
ENSG00000058799	1099	1049	1126	862	1028	1152	946	912	958	1354	868	1021
ENSG00000225191	0	0	0	0	0	0	0	0	0	0	0	0
ENSG00000287870	0	0	0	0	0	0	0	0	0	0	0	0
ENSG00000235563	0	0	0	0	0	0	0	0	0	0	0	0
ENSG00000232048	0	0	0	0	0	0	0	0	0	0	0	0
ENSG00000232857	0	0	0	0	0	0	0	0	0	0	0	0
ENSG00000273637	0	0	0	0	0	0	0	0	0	0	0	0
ENSG00000203985	0	0	0	0	0	0	0	0	0	0	0	0
ENSG00000228838	4	5	3	4	0	2	8	1	4	8	7	2
ENSG00000283761	2	0	2	4	0	9	0	3	0	3	4	0
ENSG00000189433	0	1	2	0	3	0	0	0	0	0	0	0
ENSG00000230759	0	0	0	0	0	0	0	0	0	0	0	0
ENSG00000231866	0	0	4	0	0	2	0	0	0	0	0	0
ENSG00000179178	1	0	0	0	0	0	0	0	0	0	0	0
ENSG00000142700	75	49	28	25	44	25	33	27	36	47	19	58
ENSG00000285525	0	0	0	0	0	0	0	0	0	0	0	0
ENSG00000236098	26	15	11	19	14	29	14	18	4	15	12	10
ENSG00000233514	2	7	7	2	4	3	1	2	3	1	8	2
ENSG00000127124	603	536	632	478	418	657	485	562	510	607	399	436
ENSG00000266993	7	5	3	7	8	17	4	5	12	13	1	6
ENSG00000223675	0	0	0	0	0	0	0	0	0	0	0	0
ENSG00000162604	1202	859	1088	894	1102	1088	663	687	795	1178	961	1166
ENSG00000229316	0	0	0	0	0	0	0	0	0	0	0	0
ENSG00000116171	2314	1899	2046	1784	1841	2208	1445	1491	1528	2448	1816	2232
ENSG00000287406	0	0	0	0	0	0	0	0	0	0	0	0
ENSG00000225767	0	0	0	0	0	0	0	0	0	0	0	0
ENSG00000234099	0	0	0	0	0	0	0	0	0	0	0	0
ENSG00000137936	502	364	627	507	401	540	506	349	439	645	527	500
ENSG00000235308	0	2	2	0	0	3	0	5	3	0	2	0
ENSG00000232752	0	0	0	0	0	0	0	0	0	0	0	0
ENSG00000235829	0	0	0	0	0	0	0	0	0	0	0	0
ENSG00000143032	0	0	0	0	0	0	0	0	0	0	0	0
ENSG00000226745	0	0	0	0	0	0	0	0	0	0	2	0
ENSG00000178028	2142	1774	2083	1416	1650	1880	1576	2410	2161	1738	1549	1894
ENSG00000280040	0	0	0	0	0	0	0	0	0	0	0	0
ENSG00000168710	11637	9465	13313	10579	9229	13270	10193	8943	9006	13596	10448	10652
ENSG00000117519	1907	2124	2354	1992	1427	2329	1773	1279	1440	2471	1860	2525
ENSG00000270507	0	0	0	0	0	0	0	0	0	0	0	0
ENSG00000238037	0	0	0	0	0	0	0	0	0	0	0	0
ENSG00000215869	0	0	0	0	0	0	2	0	0	0	1	0
ENSG00000134215	660	567	742	537	565	756	422	432	557	725	517	559
ENSG00000227935	0	0	0	0	0	0	0	0	0	0	0	0
ENSG00000228502	44	33	43	31	35	43	41	24	30	45	28	40
ENSG00000236268	0	0	0	2	0	0	0	0	2	0	0	0
ENSG00000271277	0	0	0	0	0	0	0	0	0	0	0	0
ENSG00000236888	0	0	0	0	0	0	0	0	0	0	0	0
ENSG00000279778	0	0	0	0	0	0	0	0	0	0	0	0
ENSG00000230955	0	0	0	0	0	0	0	0	0	0	0	0
ENSG00000230828	0	0	0	0	0	0	0	0	0	0	0	0
ENSG00000188641	152	122	156	135	136	105	107	88	103	129	109	153
ENSG00000152078	279	264	292	280	188	272	216	126	159	328	242	340
ENSG00000237279	0	0	6	0	0	2	0	0	0	0	0	0
ENSG00000233359	0	0	0	0	0	0	0	0	0	0	0	0
ENSG00000237954	0	0	0	0	0	0	0	0	0	0	0	0
ENSG00000185668	0	0	0	0	0	0	0	2	0	2	0	0
ENSG00000171492	1255	1084	1546	1297	1128	1597	1179	932	1009	1603	1159	892
ENSG00000233129	0	0	0	0	0	0	0	0	0	0	0	0
ENSG00000170989	13	4	19	16	7	8	15	2	14	8	20	4
ENSG00000258634	573	564	651	621	575	699	669	728	622	735	561	503
ENSG00000233557	0	0	0	0	0	0	0	0	0	0	0	0
ENSG00000237897	0	0	4	0	8	0	2	1	2	0	2	4
ENSG00000116299	11	18	18	24	4	14	16	18	18	58	34	8
ENSG00000137962	1766	1268	1444	1057	1569	1242	949	929	1106	1292	1115	1484
ENSG00000227832	0	0	0	0	0	0	0	0	0	0	0	0
ENSG00000286692	4	0	0	0	0	0	2	0	1	0	0	0
ENSG00000260464	53	48	43	26	47	38	38	67	41	41	21	30
ENSG00000237435	0	0	0	0	0	0	0	0	0	0	0	0
ENSG00000231996	0	0	0	0	0	0	0	0	0	0	0	0
ENSG00000273204	3	6	0	1	6	2	5	1	0	6	3	2
ENSG00000079739	2653	1971	2657	1941	1887	2469	2239	1758	1717	2926	1819	2247
ENSG00000117154	0	0	12	2	0	0	2	0	4	2	6	0
ENSG00000162377	2407	1614	2356	1931	1693	2421	1687	1610	1432	2386	1822	1805
ENSG00000224613	0	1	0	0	0	4	0	0	0	2	0	0
ENSG00000215871	0	0	2	0	0	0	0	0	0	0	0	0
ENSG00000287372	0	0	0	0	0	0	0	0	0	0	0	0
ENSG00000232542	0	0	0	0	0	0	0	0	0	0	0	0
ENSG00000116774	881	538	547	425	572	585	403	532	627	640	362	722
ENSG00000287756	0	0	0	0	0	0	0	0	0	0	0	0
ENSG00000284652	0	0	0	0	0	0	0	0	0	0	0	2
ENSG00000023909	3297	1875	2938	2301	2760	2823	1945	1624	1985	2791	2331	2538
ENSG00000069702	410	268	342	349	356	357	300	299	237	425	365	393
ENSG00000232185	0	0	0	0	0	0	0	0	0	0	0	0
ENSG00000230489	0	0	0	0	0	0	0	0	0	0	0	0
ENSG00000228399	0	0	0	0	0	0	0	0	0	0	0	0
ENSG00000236776	0	0	0	0	0	0	0	0	0	0	0	0
ENSG00000224685	0	0	0	0	0	0	0	0	0	0	0	0
ENSG00000287076	0	0	0	0	0	0	0	0	0	0	0	0
ENSG00000237480	0	0	0	0	0	0	0	0	0	0	0	0
ENSG00000271252	0	0	0	0	0	0	0	0	0	0	0	0
ENSG00000230427	0	2	0	0	0	0	0	0	0	0	1	0
ENSG00000235794	0	0	0	0	0	0	0	0	0	0	0	0
ENSG00000286758	0	0	0	0	0	0	0	0	0	0	0	0
ENSG00000237337	0	0	2	0	0	0	0	0	0	0	0	0
ENSG00000233983	0	0	0	0	0	0	0	0	0	0	0	0
ENSG00000198198	1722	1360	1733	1394	1571	2082	1600	2191	2305	2043	1550	1249
ENSG00000225183	0	0	0	0	0	0	3	0	0	8	0	4
ENSG00000230402	0	0	0	0	0	0	0	0	0	0	0	0
ENSG00000116793	1599	1482	1565	1187	1204	1485	1024	987	1217	1555	1224	1653
ENSG00000238122	0	0	0	0	0	0	0	0	0	0	0	0
ENSG00000260879	0	0	0	0	0	0	0	0	0	0	0	0
ENSG00000283354	0	0	0	0	0	0	0	0	0	0	0	0
ENSG00000232918	0	0	0	0	0	0	0	0	0	0	0	0
ENSG00000236360	0	0	0	0	2	0	4	0	0	0	0	0
ENSG00000183298	158	90	162	113	88	137	101	97	90	146	128	120
ENSG00000234332	12	5	26	13	2	10	1	6	1	16	16	12
ENSG00000117525	37	81	42	66	27	35	57	26	33	39	50	76
ENSG00000225079	0	0	0	1	0	0	0	0	0	0	0	0
ENSG00000226483	0	0	0	0	0	0	0	0	0	0	0	0
ENSG00000224238	0	0	0	0	0	0	1	0	0	0	0	0
ENSG00000229537	0	0	0	0	0	0	0	0	0	0	0	0
ENSG00000162699	0	0	0	0	0	1	0	0	0	0	0	0
ENSG00000162692	6	0	0	0	0	0	2	0	5	0	0	0
ENSG00000203914	0	0	10	0	0	0	0	0	0	0	1	2
ENSG00000270457	0	1	0	0	2	0	0	1	0	3	0	0
ENSG00000203858	0	0	0	0	0	0	0	0	0	0	0	0
ENSG00000231987	0	0	0	0	0	0	0	0	0	0	0	0
ENSG00000228057	4	1	17	8	5	4	3	6	10	5	5	7
ENSG00000261593	0	0	0	0	0	0	0	0	0	0	0	0
ENSG00000224445	0	0	0	0	0	0	0	0	0	0	0	0
ENSG00000229842	0	0	0	0	0	0	0	0	0	0	0	0
ENSG00000270631	0	0	0	0	0	0	0	0	0	0	0	0
ENSG00000229201	0	0	0	0	0	0	0	0	0	0	0	0
ENSG00000181656	8	6	14	8	4	17	6	3	4	8	4	9
ENSG00000122481	49	29	50	45	38	40	31	39	38	30	27	45
ENSG00000198162	4229	2685	4323	3736	3444	4621	2944	2640	3160	4952	3465	3245
ENSG00000238198	26	18	10	14	6	33	18	17	15	35	24	6
ENSG00000171517	355	257	407	380	249	399	277	257	232	426	302	316
ENSG00000228852	6	7	2	4	7	10	10	10	5	9	1	10
ENSG00000203864	0	0	0	0	0	0	0	0	0	0	0	0
ENSG00000233482	0	0	2	0	0	0	0	0	0	0	0	0
ENSG00000230250	0	0	0	0	0	0	0	0	0	0	0	0
ENSG00000232878	0	0	0	0	0	0	0	0	0	0	0	0
ENSG00000143079	4516	2822	3727	3031	3667	4184	2780	2835	3503	4010	3083	3564
ENSG00000232450	18	63	11	14	42	48	18	37	33	56	30	25
ENSG00000223575	0	0	0	0	0	0	0	0	0	0	0	0
ENSG00000230768	0	0	0	0	0	0	0	0	0	0	0	0
ENSG00000235202	0	0	0	0	0	0	0	0	0	0	0	0
ENSG00000272715	0	0	0	0	0	0	0	5	0	0	0	0
ENSG00000235038	0	0	0	0	0	0	0	0	0	0	0	0
ENSG00000143093	4359	2777	4653	3568	3746	4499	3671	4193	4260	4211	3469	2696
ENSG00000226415	756	601	756	685	400	907	679	660	557	958	656	568
ENSG00000085491	2866	2185	2751	2481	2295	2843	1777	1330	1765	2915	2272	2439
ENSG00000173947	11	12	2	5	13	5	4	6	10	8	7	35
ENSG00000230434	0	0	0	0	0	0	0	0	0	0	0	0
ENSG00000230718	0	0	0	0	0	0	0	0	0	0	0	0
ENSG00000134198	73	36	36	43	44	47	46	33	32	80	61	65
ENSG00000235595	0	0	0	0	0	0	0	0	0	0	0	0
ENSG00000226053	0	6	0	2	0	7	4	0	0	0	6	0
ENSG00000226128	0	0	0	0	0	0	0	0	0	0	0	0
ENSG00000198799	1629	1165	1631	1172	1377	1777	1205	1522	1620	1691	1296	1348
ENSG00000279513	2	0	2	0	0	6	1	2	4	4	0	3
ENSG00000117620	690	336	671	683	568	700	391	435	406	769	507	426
ENSG00000280186	0	0	0	4	0	0	2	0	6	2	4	0
ENSG00000223906	0	0	0	0	0	0	0	0	0	0	0	0
ENSG00000162688	1175	937	1374	1173	862	1282	791	781	888	1516	956	1171
ENSG00000197106	3037	1927	2331	1796	2573	2322	2145	2179	2624	2386	1815	1805
ENSG00000259946	6	0	0	0	2	6	0	1	4	2	2	0
ENSG00000236137	14	51	44	28	27	30	63	32	19	32	33	42
ENSG00000203859	0	0	0	0	0	0	0	0	0	0	0	2
ENSG00000228086	0	1	0	0	0	0	0	0	0	0	0	0
ENSG00000213421	0	0	0	0	0	0	0	0	0	0	0	0
ENSG00000234020	0	0	0	0	0	0	0	0	0	2	0	0
ENSG00000236804	0	0	0	0	0	0	0	0	0	0	0	0
ENSG00000231072	0	0	0	0	0	0	0	0	0	0	0	0
ENSG00000273406	0	0	0	0	1	0	0	0	0	0	0	0
ENSG00000185946	640	509	578	546	652	686	392	586	653	616	561	674
ENSG00000162627	518	594	621	510	469	625	379	343	373	653	513	741
ENSG00000226715	0	0	0	0	0	0	0	0	0	0	0	0
ENSG00000162695	1309	857	1282	1256	1104	1571	966	924	946	1549	1276	915
ENSG00000265808	5305	4051	5303	4311	4417	5426	3752	3686	3876	5288	4435	4535
ENSG00000261290	0	0	0	0	0	0	0	0	0	0	0	0
ENSG00000225923	0	0	0	0	0	0	0	0	0	0	0	0
ENSG00000134247	1166	1160	1108	784	1231	1067	771	1110	982	1167	763	1107
ENSG00000187481	0	0	0	0	0	0	0	0	0	0	0	0
ENSG00000116752	4208	2711	4487	3520	2904	4191	2928	2474	2591	4634	3430	3503
ENSG00000162664	1532	1026	1631	1411	1227	1791	1152	1079	1100	1847	1343	1559
ENSG00000236866	0	0	0	0	2	0	2	0	0	0	0	1
ENSG00000134253	740	597	583	433	595	561	457	700	709	663	471	677
ENSG00000223416	10	8	7	7	8	11	10	13	5	14	7	13
ENSG00000179571	0	0	0	0	0	1	0	0	0	0	0	0
ENSG00000227850	9	7	15	9	6	9	11	2	5	18	7	15
ENSG00000235777	0	0	0	0	0	0	0	0	0	0	0	0
ENSG00000173218	6376	4189	6053	5354	4999	6680	5190	4973	5757	6451	4678	4661
ENSG00000285532	4	0	0	0	2	0	0	0	0	0	0	0
ENSG00000226755	0	2	0	0	1	6	0	0	0	0	0	1
ENSG00000232650	0	0	0	0	0	0	0	0	0	0	0	0
ENSG00000183508	12	17	26	34	12	13	16	16	14	16	14	56
ENSG00000277095	0	1	0	0	0	0	0	0	0	0	0	4
ENSG00000234283	0	10	2	5	5	1	2	1	4	3	3	2
ENSG00000232780	0	0	0	0	0	0	0	0	0	0	0	0
ENSG00000274927	0	0	0	0	0	0	0	0	0	0	0	0
ENSG00000264145	0	0	0	0	0	0	0	0	0	0	0	0
ENSG00000238256	0	0	0	0	0	0	0	0	0	0	0	2
ENSG00000198765	2	0	0	0	0	0	0	0	0	0	0	0
ENSG00000224335	0	0	0	0	0	0	0	0	0	0	0	0
ENSG00000277702	70	96	40	43	76	45	64	55	56	79	50	89
ENSG00000143398	11139	7781	10944	8991	7903	12206	8904	7112	7537	12016	8932	8517
ENSG00000196505	2325	1812	2288	1940	1807	2386	1683	1368	1563	2221	1788	2010
ENSG00000223489	0	0	0	0	0	0	0	0	0	0	0	0
ENSG00000230546	0	0	0	0	0	0	0	0	0	0	0	0
ENSG00000213262	0	0	0	0	0	0	0	0	0	0	0	0
ENSG00000287015	0	0	0	0	0	0	0	0	0	0	0	0
ENSG00000235526	63	35	38	54	48	44	56	49	77	53	45	46
ENSG00000228347	0	0	0	0	0	0	0	0	0	0	0	0
ENSG00000236012	0	0	0	0	0	0	0	0	0	0	0	0
ENSG00000270911	0	0	0	0	0	0	0	0	0	0	0	0
ENSG00000134200	0	0	0	0	0	0	0	0	0	2	0	0
ENSG00000065183	11907	8307	14680	11244	9501	14897	10988	8656	9276	15011	11355	9120
ENSG00000227082	0	6	2	3	6	0	5	4	2	6	1	3
ENSG00000226126	0	0	0	0	0	0	0	0	0	0	0	0
ENSG00000163393	44	43	53	20	54	79	40	49	57	40	46	60
ENSG00000163156	1993	1745	1782	1654	1329	1896	1505	1636	1335	2194	1577	1876
ENSG00000143631	1712	1170	1952	1724	1418	2460	1817	1486	1609	2167	1423	991
ENSG00000156150	0	0	1	0	6	0	0	2	4	0	0	0
ENSG00000228453	0	0	0	0	0	0	0	0	0	0	0	0
ENSG00000274642	3	2	9	3	14	4	8	20	7	4	2	0
ENSG00000177551	10	2	12	27	7	2	8	8	17	16	12	9
ENSG00000197323	7930	4912	7638	7012	6617	9093	5713	5622	6014	8626	6581	5345
ENSG00000237975	400	376	598	424	404	768	395	309	411	726	380	388
ENSG00000261168	36	22	11	8	13	9	4	32	14	26	10	29
ENSG00000287980	0	0	6	0	0	0	0	2	4	0	0	0
ENSG00000229283	0	0	0	0	0	0	0	0	0	0	0	0
ENSG00000271419	0	0	0	0	0	0	0	0	0	0	0	0
ENSG00000226172	0	0	0	0	0	0	0	0	0	0	0	0
ENSG00000079335	920	586	749	614	744	785	570	516	709	857	706	677
ENSG00000143119	0	2	2	4	0	6	4	0	0	4	2	0
ENSG00000237278	0	0	0	0	0	0	0	0	0	0	0	0
ENSG00000233432	0	0	0	0	0	0	1	2	0	0	0	0
ENSG00000227700	0	0	0	0	0	0	0	0	0	0	1	0
ENSG00000229911	0	0	0	0	0	0	0	0	0	0	0	0
ENSG00000143520	5	6	4	7	6	30	19	12	9	21	4	8
ENSG00000171943	1097	761	897	751	922	980	582	826	763	930	740	1079
ENSG00000270719	0	0	0	0	0	0	0	0	0	0	0	0
ENSG00000155761	26	22	51	25	22	59	27	52	41	37	46	24
ENSG00000230806	0	0	0	0	0	4	0	0	0	0	0	0
ENSG00000116830	2076	1349	2126	1602	1635	2573	1675	2385	2160	2326	1750	1200
ENSG00000234422	0	0	0	0	0	0	0	0	0	0	0	0
ENSG00000227056	0	0	0	0	0	0	0	0	0	0	0	0
ENSG00000227091	0	2	1	0	0	0	1	5	4	1	0	3
ENSG00000214204	0	0	0	0	0	0	0	0	0	0	0	0
ENSG00000081026	679	549	844	638	619	706	599	583	556	784	578	561
ENSG00000225650	0	0	0	0	0	0	0	0	0	0	0	0
ENSG00000224965	4	4	7	11	7	13	2	4	14	18	6	9
ENSG00000228127	0	0	0	0	0	0	0	0	1	0	0	0
ENSG00000226984	0	0	2	0	2	0	0	0	0	0	0	0
ENSG00000186150	2	0	0	0	0	0	0	0	0	2	3	2
ENSG00000143458	503	421	795	540	445	757	458	454	457	630	463	346
ENSG00000230932	0	0	0	0	0	0	0	0	0	0	0	0
ENSG00000073754	0	0	0	0	0	0	0	0	0	0	0	0
ENSG00000228826	2	0	0	2	1	0	0	0	0	0	0	0
ENSG00000233907	0	0	0	0	0	0	0	0	0	0	0	0
ENSG00000225036	0	0	0	0	0	0	0	0	1	0	0	0
ENSG00000228420	0	0	0	0	0	0	0	0	0	0	0	0
ENSG00000233839	0	0	0	0	0	0	0	0	0	0	0	0
ENSG00000250890	0	0	0	0	0	0	0	0	0	0	0	0
ENSG00000232240	0	0	0	0	0	0	0	0	0	0	0	0
ENSG00000230921	0	0	0	0	0	0	0	0	0	0	0	0
ENSG00000286151	4	0	0	0	4	0	0	0	0	0	0	0
ENSG00000234388	0	0	0	0	0	0	0	0	0	0	0	0
ENSG00000271736	0	0	0	0	0	0	0	0	0	0	0	0
ENSG00000233717	0	0	0	0	0	0	0	0	0	0	0	0
ENSG00000163155	440	424	389	320	257	385	263	268	240	368	316	428
ENSG00000241975	7	4	1	10	0	1	3	4	8	4	6	1
ENSG00000271143	0	0	0	0	0	0	0	0	0	0	0	0
ENSG00000270976	0	0	0	0	0	0	0	0	0	0	0	0
ENSG00000228217	2	0	6	2	5	4	4	1	0	6	4	1
ENSG00000270342	0	0	0	0	0	0	0	0	0	0	0	0
ENSG00000175984	574	329	446	409	426	575	315	427	403	552	398	518
ENSG00000231100	0	0	0	0	0	0	0	0	0	0	0	0
ENSG00000116824	0	0	0	0	0	0	0	0	0	0	0	0
ENSG00000235887	0	0	0	0	0	0	0	0	0	0	0	0
ENSG00000237460	0	0	0	0	0	0	0	0	0	0	0	0
ENSG00000236887	0	0	0	0	0	0	0	0	0	0	0	0
ENSG00000024526	4330	2794	4066	3864	3463	4074	2411	2557	3051	4443	3312	3749
ENSG00000236480	9	4	13	10	4	15	7	2	4	3	8	1
ENSG00000235756	0	0	0	0	0	0	0	0	0	0	0	0
ENSG00000173810	0	0	0	0	0	0	0	0	0	0	0	0
ENSG00000235005	0	0	0	0	0	0	0	0	0	0	0	0
ENSG00000271890	0	0	0	0	0	0	0	0	0	0	0	0
ENSG00000227425	0	0	0	0	0	0	0	0	0	0	0	0
ENSG00000225279	0	0	1	6	0	0	2	0	6	9	0	12
ENSG00000229101	0	0	0	0	0	0	0	0	0	0	0	0
ENSG00000239216	0	0	0	0	0	0	0	0	0	0	0	0
ENSG00000283360	0	3	12	0	4	0	2	3	5	2	0	9
ENSG00000117262	559	424	1080	858	375	569	530	829	457	492	546	743
ENSG00000227907	0	0	0	0	0	0	0	0	0	0	0	0
ENSG00000227970	0	0	0	0	0	0	0	0	0	0	0	0
ENSG00000261055	0	0	0	0	0	0	0	0	0	0	0	0
ENSG00000231613	0	0	0	1	2	0	0	0	0	9	0	0
ENSG00000137947	933	693	1040	779	717	981	816	608	700	1068	770	761
ENSG00000236689	0	0	0	0	0	0	0	0	0	0	0	0
ENSG00000233589	14	10	7	11	9	27	13	16	10	15	17	12
ENSG00000117586	34	28	28	25	16	22	5	18	26	14	15	37
ENSG00000230946	2	0	0	0	1	0	6	0	0	0	2	0
ENSG00000226028	0	0	0	0	0	0	0	0	0	0	0	0
ENSG00000162728	4	9	10	0	2	4	2	0	13	6	4	1
ENSG00000229021	94	72	63	49	73	71	68	72	66	57	60	36
ENSG00000203825	0	0	0	0	2	0	0	0	1	0	0	0
ENSG00000184371	251	288	207	179	292	204	212	295	287	288	212	298
ENSG00000233449	0	0	0	0	0	0	0	0	0	0	0	0
ENSG00000242943	0	0	0	0	0	0	3	0	1	1	3	0
ENSG00000233203	35	9	20	27	32	29	19	25	19	17	19	4
ENSG00000232499	67	30	49	53	51	54	75	42	79	90	50	52
ENSG00000232265	0	0	0	0	0	0	0	0	0	4	0	0
ENSG00000163154	0	2	4	0	0	4	1	8	1	1	0	6
ENSG00000232995	29	30	31	20	20	24	15	38	20	34	19	30
ENSG00000238087	0	0	0	0	0	0	0	0	0	0	0	0
ENSG00000227777	0	0	0	0	0	0	0	0	0	0	0	0
ENSG00000177173	37	42	46	12	12	51	14	19	35	34	27	24
ENSG00000238022	0	0	0	0	0	0	0	0	0	0	0	0
ENSG00000231671	0	0	0	0	0	0	0	0	0	0	0	0
ENSG00000162729	3279	3942	2503	1499	2380	2273	1846	2474	2462	2325	1746	5002
ENSG00000143158	632	643	695	535	479	606	441	312	360	563	508	645
ENSG00000271092	11	0	4	2	12	14	0	5	10	8	2	7
ENSG00000238118	0	0	0	0	0	0	0	0	0	0	0	0
ENSG00000276118	0	0	0	9	0	2	9	5	0	0	0	2
ENSG00000232148	0	0	0	0	0	0	0	0	0	0	0	0
ENSG00000278811	46	11	56	55	37	48	23	35	46	22	26	21
ENSG00000000460	629	390	733	615	491	719	553	542	661	656	533	382
ENSG00000188859	64	45	39	49	63	95	53	84	69	56	44	44
ENSG00000275075	20	8	2	0	0	0	4	0	1	0	8	2
ENSG00000135862	7282	4735	7232	6445	5475	7786	6035	5175	5465	8287	5683	5272
ENSG00000232952	16	13	11	12	19	30	14	8	20	12	10	12
ENSG00000227722	0	0	0	0	0	0	0	0	0	0	0	0
ENSG00000285922	0	0	0	0	0	3	4	0	0	0	6	0
ENSG00000275801	0	0	0	0	0	0	0	0	0	0	0	0
ENSG00000143198	1760	1662	1564	1162	1525	1674	1106	1246	1287	1803	1180	1983
ENSG00000143318	0	9	11	2	4	7	4	2	1	15	4	0
ENSG00000232188	0	0	0	0	0	0	0	0	0	0	0	0
ENSG00000232212	0	0	0	0	0	0	0	0	0	0	0	0
ENSG00000143621	30560	23776	35758	27001	24353	35586	27705	23457	22659	35919	25772	24778
ENSG00000241042	0	0	0	0	0	0	0	0	0	0	0	0
ENSG00000143155	2289	1703	2271	2009	1749	2154	1611	1488	1697	2292	1794	2363
ENSG00000260322	0	0	0	0	0	0	0	0	0	0	0	0
ENSG00000223495	0	0	0	0	0	0	0	3	0	0	0	0
ENSG00000143156	524	342	539	326	296	441	335	270	292	437	341	456
ENSG00000198771	17	2	6	2	0	4	4	12	4	6	2	10
ENSG00000225462	20	32	18	6	12	20	13	13	12	12	15	31
ENSG00000237756	0	0	0	0	5	0	0	0	0	0	2	0
ENSG00000116147	0	0	0	0	0	0	0	0	0	0	0	0
ENSG00000213064	1534	1225	1779	1494	1332	1742	1214	1205	1323	1908	1241	1467
ENSG00000203307	0	2	4	0	2	0	1	0	0	0	0	0
ENSG00000143179	2498	2001	3021	2372	2159	3036	2389	2185	2329	2947	2200	2165
ENSG00000271187	0	0	0	0	0	0	0	0	0	0	0	0
ENSG00000274562	0	0	0	0	0	0	0	0	0	0	0	0
ENSG00000143315	1876	1295	1970	1713	1544	2110	1468	1462	1484	2192	1770	1259
ENSG00000231175	0	0	0	0	0	0	0	0	0	0	0	0
ENSG00000143185	0	0	0	0	0	0	0	0	0	0	0	0
ENSG00000272931	15	11	12	11	13	10	12	26	11	26	10	12
ENSG00000143190	1199	908	1369	1102	1180	1636	990	859	959	1517	1086	1014
ENSG00000225475	0	0	0	0	0	0	0	0	0	0	0	0
ENSG00000230898	0	0	0	0	0	0	0	0	0	0	0	0
ENSG00000232223	0	0	0	0	0	0	0	0	0	0	0	0
ENSG00000224698	0	0	0	0	0	0	0	0	0	0	0	0
ENSG00000287697	6	0	0	7	4	6	5	3	0	4	0	0
ENSG00000075945	873	768	795	556	676	930	522	571	587	781	585	865
ENSG00000235303	0	0	0	0	0	0	0	0	0	0	0	0
ENSG00000234810	0	0	0	0	0	0	0	0	0	0	0	0
ENSG00000224468	1	2	13	0	11	5	10	7	6	5	8	0
ENSG00000235628	0	0	0	0	0	0	0	0	0	0	0	0
ENSG00000232551	0	0	0	0	0	0	0	0	0	0	0	0
ENSG00000092607	3	0	0	2	0	0	0	4	13	4	1	7
ENSG00000238270	0	0	0	0	0	0	0	0	0	0	0	0
ENSG00000285894	4	0	0	0	0	0	2	0	0	0	1	0
ENSG00000236025	0	0	0	0	0	0	0	0	0	0	0	0
ENSG00000230687	0	0	0	0	0	0	0	0	0	0	0	0
ENSG00000230704	0	0	0	0	0	0	0	0	0	0	0	0
ENSG00000283255	0	0	0	0	0	0	0	0	0	0	0	0
ENSG00000227741	45	15	57	28	33	49	43	51	46	10	23	20
ENSG00000237049	0	0	0	0	0	0	0	0	0	0	0	0
ENSG00000286754	0	0	0	0	0	0	0	0	0	0	0	0
ENSG00000232751	0	0	0	0	0	0	0	0	0	0	0	0
ENSG00000236364	5	8	18	7	11	7	4	26	31	17	11	3
ENSG00000117091	0	0	0	0	0	0	0	1	0	0	0	0
ENSG00000235378	0	0	0	0	0	0	0	0	0	0	0	0
ENSG00000143171	0	0	0	0	0	0	0	0	0	0	0	0
ENSG00000275767	0	0	0	0	1	0	0	0	0	0	0	0
ENSG00000224718	2	0	0	0	0	0	0	0	0	0	0	0
ENSG00000047410	8446	5953	10392	8475	7444	11029	8018	6610	7209	11382	7904	6128
ENSG00000231992	0	0	0	2	0	0	0	0	0	0	0	0
ENSG00000018625	0	0	4	2	0	0	0	0	2	0	0	1
ENSG00000171806	143	78	164	130	115	165	83	78	106	153	67	115
ENSG00000287919	0	0	0	0	0	0	0	0	0	0	0	0
ENSG00000233882	0	0	0	0	0	0	0	0	0	0	0	0
ENSG00000198358	1	2	0	0	0	0	0	0	0	0	0	0
ENSG00000134216	0	0	0	0	0	0	0	0	0	0	0	0
ENSG00000230748	0	0	0	0	0	0	0	0	0	0	0	0
ENSG00000254154	0	0	0	0	0	2	4	0	0	2	0	0
ENSG00000162694	1290	1175	1275	1080	1099	1378	838	830	955	1440	927	1288
ENSG00000238108	0	0	0	0	2	0	0	0	0	0	0	0
ENSG00000214262	0	0	0	0	0	0	0	0	0	0	0	0
ENSG00000215835	45	18	44	16	31	47	56	38	48	50	18	38
ENSG00000118197	833	737	787	645	559	813	515	678	666	902	704	728
ENSG00000135842	891	711	944	677	652	970	676	505	592	949	703	797
ENSG00000229258	0	0	0	0	0	0	0	0	0	0	0	0
ENSG00000287472	0	0	0	0	0	0	0	0	0	0	0	0
ENSG00000241318	0	0	0	0	0	0	1	5	0	0	0	0
ENSG00000228238	0	1	0	0	0	0	0	2	0	0	0	0
ENSG00000232393	0	0	0	0	0	0	0	0	0	0	0	0
ENSG00000184155	0	0	0	0	0	0	0	0	0	0	0	0
ENSG00000058085	14	2	12	2	10	14	9	12	12	4	16	4
ENSG00000260088	5	0	8	3	5	1	2	6	2	6	5	11
ENSG00000116815	1147	809	1268	892	969	1281	854	824	899	1237	1029	791
ENSG00000232917	1	0	0	0	1	0	0	0	1	0	0	0
ENSG00000233057	0	0	0	0	0	0	0	0	0	0	0	0
ENSG00000237131	0	0	0	0	0	0	0	0	0	0	0	0
ENSG00000233946	0	0	0	0	0	0	0	0	0	0	0	0
ENSG00000143167	0	0	0	0	0	0	0	0	0	0	0	2
ENSG00000143184	0	0	0	2	0	0	0	0	0	0	0	0
ENSG00000260976	0	0	0	0	0	0	0	0	0	0	0	0
ENSG00000235215	0	0	0	0	0	0	0	0	0	0	0	0
ENSG00000224691	0	0	0	0	0	0	0	0	0	0	0	0
ENSG00000286572	6	0	1	0	0	0	0	3	0	0	0	0
ENSG00000235101	0	0	0	0	0	0	0	0	0	0	0	0
ENSG00000228215	0	0	0	0	0	0	0	0	0	0	0	0
ENSG00000177807	11	5	4	15	6	18	1	12	7	10	13	9
ENSG00000233626	8	2	2	2	2	2	2	2	0	0	0	0
ENSG00000233691	0	0	0	0	0	0	0	0	0	0	0	0
ENSG00000283518	0	0	0	0	0	0	0	0	0	0	0	0
ENSG00000271527	0	0	0	0	0	0	0	0	0	0	0	0
ENSG00000143228	1235	964	1280	1088	951	1347	778	775	944	1424	935	1120
ENSG00000235827	0	0	0	0	0	0	0	0	0	0	0	0
ENSG00000231615	0	0	0	0	0	0	0	0	0	0	0	0
ENSG00000231714	0	2	0	0	0	0	0	0	0	0	0	0
ENSG00000174514	11	34	2	11	9	15	8	19	4	10	7	18
ENSG00000143178	90	67	67	36	59	59	57	73	85	90	48	70
ENSG00000224837	152	120	199	122	113	151	126	123	87	187	123	118
ENSG00000116833	1823	1066	1618	1254	1222	1752	1088	1048	1074	1901	1367	1269
ENSG00000227740	1	0	0	0	0	4	2	0	2	2	2	4
ENSG00000260990	0	0	0	0	0	0	0	0	0	0	0	0
ENSG00000000457	255	234	196	219	145	313	183	156	277	217	166	195
ENSG00000143507	174	149	135	99	83	172	122	87	108	149	149	201
ENSG00000285638	0	0	0	0	0	0	0	0	0	2	2	0
ENSG00000284592	0	0	0	0	0	0	0	0	0	0	0	0
ENSG00000230987	0	0	0	0	1	0	0	0	0	0	0	0
ENSG00000232527	14	19	53	4	15	15	4	9	18	34	2	19
ENSG00000215833	0	0	0	0	0	0	0	0	0	0	0	0
ENSG00000228167	0	0	0	0	0	0	0	0	0	0	0	0
ENSG00000225325	0	0	0	0	0	0	0	0	0	0	0	0
ENSG00000223344	0	0	0	0	0	0	0	0	0	0	0	0
ENSG00000150732	0	0	0	0	0	0	0	0	0	0	0	0
ENSG00000157064	87	70	98	126	79	143	72	91	98	182	86	94
ENSG00000288139	0	0	0	0	0	0	0	0	0	0	0	0
ENSG00000215808	154	145	190	145	138	189	160	151	137	202	199	202
ENSG00000059588	1550	1079	1569	1325	1266	1623	1173	1507	1445	1546	1217	1203
ENSG00000237379	0	2	0	0	1	0	0	2	0	0	0	6
ENSG00000232959	0	0	0	0	0	0	0	0	0	0	0	0
ENSG00000122224	0	0	0	0	2	0	0	0	2	0	0	0
ENSG00000162782	146	134	100	72	117	78	36	78	90	73	67	152
ENSG00000238051	0	0	0	0	0	0	0	0	0	0	0	0
ENSG00000233196	0	0	0	0	0	2	0	0	0	0	2	2
ENSG00000229220	7	1	10	4	0	7	0	0	13	5	4	7
ENSG00000143653	1127	966	1579	1136	917	1441	1021	771	950	1414	1053	1005
ENSG00000158711	1731	1159	1714	1552	1428	1838	1200	1158	1236	1817	1340	1429
ENSG00000227747	8	0	0	0	0	0	5	1	6	0	0	0
ENSG00000228081	0	0	0	0	0	0	0	0	0	0	0	0
ENSG00000228020	0	0	0	0	0	0	0	0	0	0	0	0
ENSG00000234975	41	39	40	28	44	60	21	34	25	59	37	30
ENSG00000162851	2057	1200	2242	1748	1545	2044	1479	1282	1289	2332	1779	1537
ENSG00000271427	16	5	10	2	24	12	0	25	2	2	14	11
ENSG00000143353	341	297	418	296	238	390	278	211	226	409	316	370
ENSG00000197965	6043	3868	6116	5258	4387	6292	4785	3916	4088	6297	4814	3814
ENSG00000143493	1713	1053	2184	1591	1454	2159	1405	1302	1393	1874	1437	1212
ENSG00000230777	0	2	2	1	3	1	3	0	0	1	3	1
ENSG00000179397	2	5	0	4	10	3	12	2	2	10	13	4
ENSG00000224540	0	0	0	0	0	0	0	0	0	0	0	0
ENSG00000117592	7628	6380	9336	7722	6414	9562	6958	5768	6182	10434	6685	7266
ENSG00000186197	1740	1237	1421	1037	1385	1404	1110	1272	1368	1499	1118	1192
ENSG00000229067	1	0	0	0	0	0	0	1	2	4	1	1
ENSG00000230231	0	0	0	0	0	0	0	0	0	0	0	0
ENSG00000227711	0	0	0	0	0	0	0	0	0	0	0	0
ENSG00000261182	0	0	0	0	0	0	0	0	0	0	0	0
ENSG00000228879	0	0	0	0	0	0	0	0	0	0	0	0
ENSG00000227925	0	0	0	0	0	0	0	0	0	0	0	0
ENSG00000162670	138	178	268	142	113	196	193	127	82	184	147	206
ENSG00000225712	0	0	0	0	0	0	0	0	0	0	0	0
ENSG00000162761	0	0	0	0	0	0	0	0	0	0	0	0
ENSG00000143199	2	7	4	3	0	4	0	1	3	9	7	4
ENSG00000007908	0	0	0	0	0	0	0	0	4	0	0	0
ENSG00000092978	591	433	477	558	494	559	369	369	435	593	439	567
ENSG00000143499	1739	1517	2050	1415	1413	1874	1453	1382	1521	1882	1347	1570
ENSG00000188404	0	0	5	0	0	0	11	0	2	2	8	0
ENSG00000227735	0	0	0	0	0	0	0	0	0	0	0	0
ENSG00000143196	0	0	0	0	0	0	0	0	0	0	0	0
ENSG00000228504	0	0	0	0	0	0	0	0	0	0	0	0
ENSG00000274702	0	0	0	0	0	0	0	0	0	0	0	0
ENSG00000226211	0	0	0	0	0	0	0	0	0	0	0	0
ENSG00000236942	3	0	1	0	0	2	0	1	1	1	2	2
ENSG00000287205	0	0	0	0	0	0	0	0	0	0	0	0
ENSG00000203697	2	0	4	1	0	0	0	4	0	4	8	2
ENSG00000116574	207	99	116	141	147	142	120	110	133	215	110	159
ENSG00000287929	0	0	0	1	0	0	0	0	0	0	0	0
ENSG00000224896	0	0	0	0	0	0	0	0	0	0	0	0
ENSG00000226292	0	0	0	0	0	0	0	0	0	0	0	0
ENSG00000121481	905	685	993	752	647	1164	588	614	658	1200	820	760
ENSG00000227940	0	0	0	0	0	0	0	0	0	0	0	0
ENSG00000143248	262	142	279	252	144	363	241	167	166	435	250	189
ENSG00000162814	27	24	18	24	22	20	16	15	34	16	28	29
ENSG00000225172	0	0	0	0	0	0	0	0	0	0	0	0
ENSG00000261642	0	0	0	0	0	0	0	0	0	0	0	0
ENSG00000228239	0	0	0	0	0	0	0	0	0	0	0	0
ENSG00000237283	0	0	0	0	0	0	0	0	0	0	0	0
ENSG00000116132	224	138	383	336	124	371	200	130	131	419	244	111
ENSG00000238042	0	0	0	0	0	0	0	0	0	0	0	0
ENSG00000271475	0	0	0	0	0	0	0	0	0	0	0	0
ENSG00000231877	0	0	0	0	0	0	0	0	0	0	0	0
ENSG00000116679	3456	2923	4820	3713	3136	4377	3459	3196	3569	4849	3591	3377
ENSG00000228536	2	15	42	8	8	34	12	18	18	30	17	29
ENSG00000230550	0	0	0	0	0	0	0	0	0	0	1	0
ENSG00000229242	0	0	0	0	0	0	0	0	0	0	0	0
ENSG00000228470	6	6	3	0	0	11	16	0	1	4	5	4
ENSG00000152092	0	0	0	6	0	0	0	0	0	4	0	0
ENSG00000234984	0	0	0	0	0	0	0	0	0	0	0	0
ENSG00000231648	0	0	0	0	0	0	0	0	0	0	0	0
ENSG00000229983	0	0	1	2	0	0	0	0	1	3	0	0
ENSG00000215149	2	0	0	0	0	0	0	0	1	0	0	0
ENSG00000225122	0	0	0	0	0	0	0	0	0	0	0	0
ENSG00000225920	1	4	3	0	4	16	4	2	4	12	4	0
ENSG00000143476	2303	1671	3049	2186	2234	3022	2133	1647	1808	2996	2290	1923
ENSG00000121486	849	792	883	708	655	950	581	576	623	983	761	871
ENSG00000228437	0	0	0	0	0	0	0	0	0	0	0	0
ENSG00000057252	1557	1305	1860	1384	1214	1742	1173	982	1063	1599	1104	1533
ENSG00000285718	0	0	0	0	0	0	0	0	0	0	0	0
ENSG00000234070	0	0	4	0	0	0	0	1	0	0	0	0
ENSG00000233620	0	0	0	0	0	0	0	0	0	0	0	0
ENSG00000237783	0	0	0	0	0	0	0	0	0	0	0	0
ENSG00000233018	0	0	0	0	0	0	0	0	0	0	0	0
ENSG00000123685	392	304	473	343	278	568	450	289	273	503	358	275
ENSG00000224783	0	0	0	0	0	0	0	0	0	0	0	0
ENSG00000162852	1331	1236	1420	1099	930	1464	875	929	882	1584	1151	1424
ENSG00000232792	0	0	0	0	0	0	0	0	0	0	0	0
ENSG00000273004	19	3	11	19	0	22	18	10	11	17	6	1
ENSG00000143842	1926	1113	1230	980	1522	1346	1144	1499	1452	1187	996	1117
ENSG00000268062	0	0	0	0	0	0	0	0	0	0	0	0
ENSG00000237409	0	0	0	0	0	0	4	0	0	0	0	0
ENSG00000116962	24	51	30	27	18	26	9	21	16	25	9	59
ENSG00000288078	0	0	0	0	0	0	0	0	0	0	0	0
ENSG00000271399	0	0	0	0	0	0	0	0	0	0	0	0
ENSG00000229757	0	0	0	0	0	0	0	0	0	0	0	0
ENSG00000232679	0	0	6	0	0	0	0	0	0	0	0	0
ENSG00000220749	49	49	77	68	39	53	26	38	25	78	51	57
ENSG00000181450	228	106	223	152	199	139	100	255	195	225	200	196
ENSG00000223519	10	0	3	6	3	4	3	5	5	7	10	0
ENSG00000120333	746	556	679	595	592	706	524	518	546	821	487	605
ENSG00000286285	0	0	0	2	1	0	0	0	0	0	0	0
ENSG00000225300	0	0	0	0	0	0	2	0	0	0	0	0
ENSG00000223842	1	0	0	0	2	2	2	0	6	1	0	0
ENSG00000162753	0	0	0	0	2	0	0	0	0	0	0	0
ENSG00000228247	3	0	3	1	2	1	0	2	2	4	1	1
ENSG00000231424	0	0	1	0	0	2	0	0	0	7	0	0
ENSG00000143355	18	12	10	0	12	12	4	8	4	6	4	16
ENSG00000287177	0	0	0	0	0	0	0	0	0	0	0	0
ENSG00000237193	0	0	0	0	0	0	0	0	0	0	0	0
ENSG00000223490	0	0	0	0	0	0	0	0	0	0	0	0
ENSG00000121644	2414	1933	2816	2320	1992	2702	1732	1509	1903	2773	2114	2354
ENSG00000174502	0	0	0	0	2	0	0	0	0	1	0	0
ENSG00000224286	0	0	0	0	0	0	0	0	0	0	0	0
ENSG00000158715	587	467	476	367	313	524	407	376	340	505	382	459
ENSG00000143195	2	2	0	0	5	2	2	6	2	4	0	4
ENSG00000162849	195	124	112	86	132	208	96	109	155	103	85	124
ENSG00000232824	0	0	0	0	0	0	0	2	0	0	0	0
ENSG00000273416	6	5	2	1	3	5	5	0	3	5	4	0
ENSG00000234142	0	0	0	0	0	0	0	0	0	0	0	0
ENSG00000282111	0	0	0	0	0	0	0	0	0	0	0	0
ENSG00000233410	0	0	0	0	0	1	0	0	0	0	0	0
ENSG00000067533	1635	898	1940	1641	1097	1874	1041	952	966	2141	1478	1192
ENSG00000228955	2	0	8	5	4	10	8	1	4	0	5	3
ENSG00000270443	0	0	0	0	0	0	0	0	0	0	0	0
ENSG00000116209	2970	2934	2921	2310	2664	2465	1730	1781	2217	2921	1825	3396
ENSG00000224702	0	0	0	0	0	0	0	0	0	0	0	0
ENSG00000271811	2	4	0	0	4	2	2	3	4	0	0	2
ENSG00000224278	0	0	0	0	6	0	0	0	0	0	0	0
ENSG00000235492	0	0	0	0	0	0	0	0	0	0	0	0
ENSG00000287808	20	16	28	38	24	45	22	24	24	30	43	28
ENSG00000229840	1	0	0	1	0	1	2	0	0	0	0	3
ENSG00000116161	4781	3769	5465	4730	3579	5024	3640	2848	2907	6124	3995	4110
ENSG00000226486	11	8	17	6	8	4	1	2	7	3	8	0
ENSG00000227687	0	0	0	0	0	0	0	0	0	0	0	0
ENSG00000231814	0	0	0	0	0	0	0	0	0	0	0	0
ENSG00000286210	0	0	0	0	0	0	0	0	0	0	0	0
ENSG00000287364	0	0	0	0	0	0	2	0	2	0	6	0
ENSG00000225063	0	0	0	0	0	0	0	0	0	0	0	0
ENSG00000260698	11	10	0	2	2	8	10	4	12	8	8	8
ENSG00000277007	1	7	2	1	0	26	8	6	0	8	2	0
ENSG00000229016	0	0	0	0	0	0	0	0	0	0	0	0
ENSG00000152104	4238	2218	4399	3925	3512	4734	3861	2871	2801	4578	3703	2339
ENSG00000236975	27	8	11	13	9	11	6	2	10	24	13	12
ENSG00000286541	0	0	0	0	0	4	0	0	0	0	0	0
ENSG00000117650	2752	2097	2654	2247	2124	2803	2090	2158	2024	3078	2319	2525
ENSG00000235021	0	0	0	0	0	0	0	0	0	0	0	0
ENSG00000203724	82	64	80	61	115	73	64	41	58	99	69	62
ENSG00000225006	0	0	0	0	0	0	0	0	0	0	0	0
ENSG00000287633	0	0	0	0	0	0	0	0	0	0	0	0
ENSG00000158764	0	0	0	2	0	0	0	0	0	0	0	0
ENSG00000223375	0	0	0	1	0	0	0	0	0	0	0	0
ENSG00000230714	0	0	0	0	0	0	0	0	0	0	0	0
ENSG00000261065	0	0	0	0	0	0	0	0	0	0	0	0
ENSG00000260855	16	4	16	13	10	17	0	10	17	16	4	15
ENSG00000236206	1	0	4	2	0	0	0	1	2	0	1	0
ENSG00000168118	1191	935	1254	956	1016	1307	905	739	878	1412	885	1081
ENSG00000181101	0	0	0	0	0	0	0	0	0	0	0	1
ENSG00000173726	5583	4632	6644	5179	4005	6328	4160	3369	3878	6635	4665	4969
ENSG00000282852	0	0	0	0	0	0	0	0	0	0	0	0
ENSG00000152382	635	456	566	426	377	470	342	405	503	473	358	388
ENSG00000143839	4	0	0	0	2	0	0	0	0	0	0	1
ENSG00000232100	0	0	0	0	0	0	0	0	0	0	0	0
ENSG00000261024	0	0	2	0	0	0	0	0	0	2	0	0
ENSG00000230547	0	0	4	0	0	0	0	0	1	0	3	0
ENSG00000229703	0	0	0	0	0	0	0	0	0	0	0	0
ENSG00000176754	0	0	0	0	0	0	0	0	0	0	0	0
ENSG00000227953	10	8	8	5	18	13	1	27	23	20	22	10
ENSG00000232215	0	0	0	0	0	0	0	0	0	2	0	0
ENSG00000135829	14522	11484	17450	13918	11535	16803	12770	10919	11318	17405	12389	11766
ENSG00000228289	0	0	0	0	0	0	0	0	0	0	0	0
ENSG00000134717	3287	2547	3574	2733	2986	3618	2210	1963	2254	3619	2642	2929
ENSG00000232989	0	0	0	0	0	0	0	0	0	0	0	0
ENSG00000233537	0	0	0	0	0	0	0	0	0	0	0	0
ENSG00000116668	138	170	159	106	113	134	86	69	111	138	107	231
ENSG00000143756	3042	2242	2802	2557	2377	2911	2025	1807	2093	3089	2153	2758
ENSG00000278180	0	0	0	0	0	0	0	0	0	0	0	0
ENSG00000232341	0	0	1	0	1	0	0	0	0	1	0	0
ENSG00000287676	0	4	1	2	3	2	0	2	2	6	3	0
ENSG00000236792	4	6	6	3	6	3	1	5	16	12	19	7
ENSG00000143207	1510	1241	1367	1073	1197	1532	1145	979	1115	1496	1041	1239
ENSG00000270859	0	0	0	0	0	0	0	0	0	0	0	0
ENSG00000238224	0	0	0	0	0	0	0	0	1	0	0	0
ENSG00000286775	0	0	0	0	0	0	0	0	0	0	0	0
ENSG00000237492	0	0	0	0	0	0	1	0	0	0	0	0
ENSG00000230404	0	0	0	0	1	1	0	0	0	0	0	0
ENSG00000236230	0	0	0	0	0	1	0	0	0	0	0	0
ENSG00000026751	0	0	0	0	4	0	0	0	0	0	0	0
ENSG00000150681	0	0	0	0	0	0	0	0	0	0	0	0
ENSG00000116906	2075	1612	2018	1534	1532	1886	1485	1233	1404	1873	1345	1883
ENSG00000092969	204	131	533	487	142	437	347	160	132	504	359	145
ENSG00000157181	804	594	842	788	670	841	606	599	476	943	635	522
ENSG00000250762	1	0	0	2	3	2	0	10	0	0	2	0
ENSG00000236720	0	0	0	0	0	0	0	0	0	0	0	0
ENSG00000227421	0	0	0	0	0	0	0	0	0	0	0	0
ENSG00000227240	0	0	0	0	0	0	0	0	0	0	0	0
ENSG00000076258	42	30	36	35	25	30	36	22	11	32	27	40
ENSG00000286073	0	0	0	0	0	0	0	0	0	0	0	0
ENSG00000231084	0	10	15	10	8	10	10	5	14	7	16	4
ENSG00000117697	946	843	870	871	765	1008	738	559	658	1008	723	954
ENSG00000235083	0	0	0	0	0	0	0	0	0	0	0	0
ENSG00000162669	1	0	0	2	0	0	0	0	0	1	1	1
ENSG00000132681	0	0	5	0	0	9	0	0	1	0	1	0
ENSG00000225904	0	0	0	0	0	0	0	0	0	0	0	0
ENSG00000270920	0	0	0	0	4	0	0	0	0	0	0	0
ENSG00000281664	0	0	0	0	0	0	0	0	0	0	0	0
ENSG00000143641	4946	3535	4717	3528	3956	4418	3852	3536	3738	4604	3691	3683
ENSG00000227630	26	17	10	31	32	56	27	15	41	28	21	31
ENSG00000228830	0	0	0	0	0	0	0	0	0	0	0	0
ENSG00000010932	4	7	5	12	3	5	2	1	2	9	4	2
ENSG00000282849	67	44	100	118	38	77	80	28	39	103	72	31
ENSG00000276520	0	0	0	0	0	0	0	0	0	0	0	0
ENSG00000226640	0	0	0	0	0	0	0	0	0	0	0	0
ENSG00000010072	803	607	754	666	723	907	598	537	569	804	653	685
ENSG00000135766	1235	723	1412	1152	851	1391	1130	746	981	1469	1054	615
ENSG00000279261	0	0	0	0	0	0	0	0	0	0	1	0
ENSG00000213051	0	0	0	0	0	0	0	0	0	0	0	0
ENSG00000238054	0	0	0	0	0	0	0	0	0	0	0	0
ENSG00000163534	0	0	0	0	0	0	0	0	0	0	0	0
ENSG00000168243	944	1219	1067	825	903	1022	744	646	813	987	747	1482
ENSG00000281453	0	0	0	0	0	0	0	0	0	0	0	0
ENSG00000237469	0	0	0	0	0	0	0	0	0	0	0	0
ENSG00000224939	0	0	2	4	0	14	4	0	0	4	1	4
ENSG00000227613	0	0	0	0	0	0	0	0	0	0	0	0
ENSG00000116183	0	0	4	2	2	4	0	0	0	0	6	2
ENSG00000270106	0	0	3	0	0	2	0	0	0	0	1	4
ENSG00000232194	4	1	11	0	0	13	3	2	6	17	5	6
ENSG00000235152	0	0	0	0	0	0	0	0	0	0	0	0
ENSG00000231612	2	1	0	3	0	0	3	2	0	0	0	2
ENSG00000237980	7	2	1	0	0	10	1	2	0	6	9	0
ENSG00000271036	0	2	0	0	0	0	0	0	0	0	0	0
ENSG00000230849	6	0	9	5	3	4	8	1	7	3	0	2
ENSG00000170382	103	159	81	64	87	62	82	80	152	121	70	145
ENSG00000226868	0	0	0	0	0	0	0	0	0	0	0	0
ENSG00000279401	0	0	0	0	0	0	0	0	0	0	0	0
ENSG00000272362	0	0	0	0	0	0	0	0	0	0	2	0
ENSG00000287450	0	0	0	0	0	0	0	0	0	0	0	0
ENSG00000237011	0	0	0	0	0	0	0	0	0	0	0	0
ENSG00000233583	0	0	0	0	0	0	0	2	1	0	0	0
ENSG00000066027	2039	1371	2158	1817	1600	2170	1588	1218	1538	2291	1723	1474
ENSG00000286263	0	0	0	0	2	0	0	0	0	0	0	0
ENSG00000227006	0	3	2	8	2	4	4	2	6	3	0	0
ENSG00000236372	0	0	0	0	0	0	0	0	0	0	0	0
ENSG00000224525	0	0	0	0	0	0	0	0	0	0	0	0
ENSG00000173728	4	0	0	2	0	2	2	7	0	0	0	0
ENSG00000094975	1974	1125	1791	1515	1493	1744	1301	1208	1322	1847	1340	1594
ENSG00000225811	0	0	0	0	0	0	1	0	0	0	0	0
ENSG00000273093	3	0	0	0	0	0	0	0	0	0	0	0
ENSG00000162772	885	441	897	689	679	815	587	515	655	825	642	480
ENSG00000227818	0	0	0	0	0	0	0	0	0	0	0	0
ENSG00000135828	31	65	28	22	54	30	33	30	60	35	37	47
ENSG00000286398	0	0	0	0	0	0	0	0	0	0	0	0
ENSG00000076356	38	20	14	29	25	20	30	8	33	28	22	18
ENSG00000185523	2	0	0	0	0	0	0	0	0	0	0	2
ENSG00000236108	0	0	0	0	0	0	0	0	0	0	0	0
ENSG00000116711	82	82	138	146	30	197	77	58	48	208	145	100
ENSG00000226750	0	0	0	0	0	0	0	0	0	0	0	0
ENSG00000285665	33	11	15	29	4	13	15	5	9	23	19	5
ENSG00000231022	0	0	0	0	0	0	0	0	0	0	0	0
ENSG00000224436	0	0	0	0	0	0	0	0	0	0	0	0
ENSG00000228208	0	0	2	4	0	0	0	0	0	0	0	0
ENSG00000273384	2	0	0	0	4	8	0	0	0	0	0	0
ENSG00000238061	0	0	0	0	0	0	0	0	0	0	0	0
ENSG00000234915	0	0	0	0	0	0	4	0	0	0	0	0
ENSG00000143845	241	180	165	92	180	159	114	139	212	155	81	269
ENSG00000235862	0	0	0	0	0	0	0	0	0	0	0	0
ENSG00000227585	0	0	0	0	0	0	0	0	0	0	0	0
ENSG00000157060	0	0	0	0	0	0	0	0	0	0	0	0
ENSG00000237213	0	0	0	0	0	0	0	0	0	0	0	0
ENSG00000224260	0	0	0	0	0	0	0	0	0	0	0	0
ENSG00000213045	0	4	0	0	0	0	6	2	0	0	2	0
ENSG00000287220	0	0	0	0	0	0	0	0	0	0	0	0
ENSG00000230063	0	0	0	0	0	0	0	0	0	0	0	0
ENSG00000235467	0	0	0	0	0	0	0	0	0	0	0	0
ENSG00000123684	2802	2092	2068	1817	1879	2229	1530	1452	1525	2450	1703	2357
ENSG00000117707	12	21	2	9	8	7	4	8	8	2	4	22
ENSG00000228044	0	5	7	2	8	15	11	2	4	10	14	2
ENSG00000225338	0	0	0	0	0	0	0	0	1	0	0	0
ENSG00000224407	0	0	0	0	0	0	0	0	0	0	0	0
ENSG00000232463	0	0	0	0	0	0	0	0	0	0	0	0
ENSG00000237457	18	4	28	11	5	19	11	4	5	15	5	18
ENSG00000225171	0	4	0	5	0	1	0	0	2	0	0	0
ENSG00000226843	0	0	0	0	0	0	0	0	0	0	0	0
ENSG00000235386	0	0	1	0	0	3	1	0	0	0	0	0
ENSG00000123836	794	530	595	455	603	625	401	659	653	667	489	589
ENSG00000213690	0	0	0	0	0	0	0	0	0	0	0	0
ENSG00000223982	0	0	0	0	0	0	0	0	0	0	0	0
ENSG00000229832	2	1	12	0	0	0	0	0	0	0	0	4
ENSG00000117691	1083	1328	1099	920	716	911	918	772	860	1145	803	1278
ENSG00000225233	0	0	0	0	0	0	0	2	0	0	0	0
ENSG00000274895	0	0	0	0	0	0	0	2	0	0	0	0
ENSG00000237514	0	0	0	0	0	0	0	0	0	0	0	0
ENSG00000287856	0	0	0	0	0	0	0	0	0	0	0	0
ENSG00000228067	0	0	0	0	0	0	0	0	0	0	0	0
ENSG00000226375	0	0	0	0	0	0	0	0	0	0	0	0
ENSG00000203705	296	228	257	256	210	326	197	232	181	376	251	359
ENSG00000224040	1	0	4	0	4	0	0	1	0	0	0	0
ENSG00000228686	0	2	4	0	1	3	0	0	0	0	2	0
ENSG00000279838	4	2	4	4	0	7	0	4	2	4	3	0
ENSG00000174175	0	0	0	0	0	0	0	0	0	0	0	0
ENSG00000236401	0	0	0	0	0	0	0	0	0	0	0	0
ENSG00000241475	4	0	6	2	6	2	8	0	6	11	17	0
ENSG00000215800	0	0	0	0	0	0	0	0	0	0	0	0
ENSG00000286421	0	0	0	0	0	0	0	0	0	0	0	0
ENSG00000270936	0	0	0	0	0	0	0	0	0	0	0	0
ENSG00000008118	0	0	0	0	0	0	0	0	0	0	0	0
ENSG00000171161	1383	1159	1570	1150	1212	1462	1272	1289	1221	1465	881	1109
ENSG00000241505	0	0	0	0	0	0	0	0	0	0	0	0
ENSG00000224535	0	0	0	0	0	0	0	0	0	0	0	0
ENSG00000282097	0	0	0	0	0	0	0	0	2	2	0	0
ENSG00000261453	0	0	0	0	0	0	0	0	0	0	0	0
ENSG00000231020	0	0	0	0	0	0	0	0	0	0	0	0
ENSG00000270818	0	0	0	0	0	0	0	0	0	0	0	0
ENSG00000196878	6	12	17	8	6	22	8	8	18	5	7	16
ENSG00000133059	1143	708	1281	1064	991	1431	865	847	976	1331	971	804
ENSG00000225561	0	2	0	0	0	6	0	0	0	0	1	0
ENSG00000242529	0	0	0	0	0	0	0	0	0	0	0	0
ENSG00000074964	381	411	411	333	405	406	329	408	380	453	269	530
ENSG00000223847	0	0	0	0	0	0	0	0	0	0	0	0
ENSG00000277704	0	0	0	0	0	0	0	0	0	0	0	0
ENSG00000116918	1087	765	983	883	927	939	666	633	675	1264	906	1004
ENSG00000287445	26	26	39	19	21	15	14	24	22	38	30	13
ENSG00000259815	0	0	0	0	0	0	0	0	0	0	0	0
ENSG00000240963	0	0	0	0	0	0	0	0	0	0	0	0
ENSG00000226570	0	4	0	0	0	0	0	0	0	0	0	0
ENSG00000198929	32	51	23	19	24	32	25	25	32	48	26	23
ENSG00000272167	0	0	0	0	0	0	0	0	0	0	0	0
ENSG00000230628	0	0	0	0	0	0	0	1	0	2	0	0
ENSG00000162771	0	0	0	0	0	0	0	0	0	0	0	0
ENSG00000227579	0	0	0	0	0	0	0	0	0	4	0	0
ENSG00000176393	2681	2667	3029	2279	2202	3115	2476	2240	2260	3326	2196	2694
ENSG00000174606	1273	926	1222	991	1011	1215	840	782	777	1236	921	970
ENSG00000179914	0	2	0	0	0	0	0	0	0	0	0	0
ENSG00000235750	70	99	92	87	91	61	76	95	68	116	88	177
ENSG00000121446	0	0	0	0	0	0	0	0	0	0	0	0
ENSG00000226758	0	0	0	0	0	6	0	0	0	0	0	0
ENSG00000236905	0	0	0	0	0	0	0	0	0	0	0	0
ENSG00000233304	0	0	0	2	0	0	6	0	0	0	2	0
ENSG00000288007	0	0	0	0	0	0	0	0	2	0	0	0
ENSG00000227887	0	0	0	0	0	1	0	1	0	0	0	0
ENSG00000116903	731	448	670	600	508	682	469	527	493	818	573	583
ENSG00000228255	0	0	0	0	0	0	0	0	0	0	0	0
ENSG00000226196	0	0	0	0	0	0	0	0	0	0	0	0
ENSG00000287354	0	0	4	0	4	0	2	0	0	0	0	0
ENSG00000233827	0	0	0	0	0	0	0	0	0	0	0	0
ENSG00000198797	0	0	0	0	0	0	0	0	0	2	0	0
ENSG00000151414	2614	1442	2005	1827	2024	2035	1437	1352	1644	2204	1748	1612
ENSG00000177614	19	64	32	34	32	34	30	25	36	37	2	45
ENSG00000235182	0	0	0	0	0	0	0	0	0	0	0	0
ENSG00000213041	0	0	0	0	0	0	0	0	0	0	0	0
ENSG00000287157	0	0	0	0	0	0	0	0	0	0	0	0
ENSG00000233920	0	0	0	0	0	0	0	0	0	0	7	0
ENSG00000183831	1	0	0	7	0	4	0	1	4	5	2	0
ENSG00000225755	0	0	0	0	0	0	0	0	0	0	0	0
ENSG00000197472	25	44	46	62	38	65	18	41	43	83	42	28
ENSG00000230184	0	0	0	1	0	0	0	0	0	2	0	0
ENSG00000232436	0	0	0	0	0	0	0	0	0	0	0	0
ENSG00000231718	0	0	0	8	0	0	0	0	0	2	0	0
ENSG00000136643	1516	1359	1512	1101	1215	1386	1088	1073	1110	1445	1132	1259
ENSG00000232537	0	0	0	0	0	0	0	0	0	0	0	0
ENSG00000226036	0	0	0	1	0	0	0	0	2	0	0	0
ENSG00000285521	0	0	0	0	0	0	0	0	2	0	0	0
ENSG00000236317	0	0	0	0	0	1	0	4	0	3	3	0
ENSG00000176855	0	0	0	0	0	2	0	1	0	2	2	3
ENSG00000227728	0	0	0	0	0	0	0	0	0	0	0	0
ENSG00000133069	316	199	231	209	266	290	285	284	266	362	191	251
ENSG00000162877	0	0	0	0	0	0	0	1	0	0	0	0
ENSG00000233461	39	42	62	52	38	39	69	41	53	70	62	78
ENSG00000225401	0	0	0	0	0	3	0	0	0	0	0	0
ENSG00000228190	0	0	0	0	0	0	0	0	0	2	0	0
ENSG00000135747	5	6	2	1	2	2	2	1	3	6	0	0
ENSG00000227237	0	2	0	1	2	0	0	0	0	0	0	0
ENSG00000069248	3107	2183	3275	2412	2459	3120	2459	2239	2377	3407	2522	2380
ENSG00000232812	0	0	0	0	0	0	0	0	0	0	0	0
ENSG00000242042	0	0	0	0	0	0	0	0	0	0	0	0
ENSG00000234464	0	0	0	0	0	0	0	0	0	0	0	0
ENSG00000253148	0	0	0	0	0	0	0	0	0	0	0	0
ENSG00000227751	0	0	0	0	0	0	0	0	0	0	0	0
ENSG00000090104	0	0	0	0	0	0	0	0	0	2	0	0
ENSG00000285280	0	0	0	0	4	0	0	4	0	6	0	0
ENSG00000232892	0	0	2	2	0	2	2	0	0	0	0	0
ENSG00000236950	0	0	0	0	0	0	0	0	0	0	0	0
ENSG00000236468	0	0	0	0	0	0	0	0	0	3	4	0
ENSG00000185220	491	274	422	326	344	484	340	402	337	420	367	294
ENSG00000226003	0	0	0	0	0	0	0	0	0	0	0	0
ENSG00000230813	0	0	0	0	0	0	0	0	0	0	0	0
ENSG00000236101	0	0	0	0	0	0	0	0	0	0	0	0
ENSG00000162769	1191	686	1073	858	824	1193	765	795	767	1175	918	890
ENSG00000133065	1973	1553	1950	1713	1551	2242	1869	1841	1776	1999	1526	1689
ENSG00000278684	0	0	0	0	0	0	0	0	0	0	0	0
ENSG00000236775	0	0	0	0	0	0	0	0	0	0	0	0
ENSG00000042781	2	0	6	0	2	4	0	4	0	5	2	0
ENSG00000234754	0	0	2	0	0	0	0	4	0	0	0	2
ENSG00000233084	4	2	1	1	6	7	0	3	9	9	2	4
ENSG00000227815	0	0	0	0	0	0	0	0	0	0	0	0
ENSG00000287046	0	0	0	0	0	0	0	0	0	0	0	0
ENSG00000223774	0	0	0	0	0	0	0	0	0	0	0	0
ENSG00000228863	0	0	0	0	0	3	0	0	0	0	0	0
ENSG00000228646	0	0	0	0	0	0	0	0	0	0	0	0
ENSG00000229112	2	0	0	0	0	0	0	0	0	0	0	0
ENSG00000233332	0	0	0	0	0	0	0	0	0	0	0	0
ENSG00000231984	0	0	0	0	0	0	0	0	0	0	0	0
ENSG00000286213	0	0	0	0	0	0	0	0	0	0	0	0
ENSG00000226876	0	0	0	0	0	0	0	0	0	0	0	0
ENSG00000277462	160	102	224	212	153	158	116	107	113	202	139	150
ENSG00000225591	0	0	0	0	0	0	0	0	0	0	0	0
ENSG00000035687	1648	1265	1935	1450	1299	1704	1316	1266	1202	1940	1447	1269
ENSG00000213080	91	53	84	88	60	89	53	61	64	99	43	40
ENSG00000180287	4	16	3	0	0	4	2	9	0	0	4	3
ENSG00000226693	0	0	0	0	0	0	0	0	0	0	0	0
ENSG00000234678	19	20	29	21	20	29	19	41	13	29	5	32
ENSG00000231272	0	0	0	0	0	0	0	0	0	0	0	0
ENSG00000223828	0	0	0	0	0	0	0	0	0	0	0	0
ENSG00000163431	8	8	2	3	0	3	0	2	9	2	2	18
ENSG00000230124	1084	998	1308	819	842	1195	853	935	991	1313	889	882
ENSG00000226723	1	1	1	0	1	3	3	5	2	4	2	2
ENSG00000272672	0	0	0	0	0	0	0	0	0	0	0	0
ENSG00000228982	0	0	0	0	0	0	0	0	0	0	1	0
ENSG00000235096	0	0	0	0	0	0	0	0	0	0	0	0
ENSG00000007341	1343	658	1404	1082	1253	1394	1028	1051	1030	1476	1073	787
ENSG00000286747	0	0	0	0	2	0	0	0	0	0	3	12
ENSG00000236069	0	0	0	0	0	0	0	0	0	0	0	0
ENSG00000236244	0	0	0	0	0	0	0	0	0	0	0	0
ENSG00000272865	0	0	0	0	0	0	0	0	0	0	0	0
ENSG00000117222	1737	992	1711	1703	1405	1989	1455	1149	1296	1916	1665	1240
ENSG00000143324	2800	1912	2905	2535	2307	3069	2316	1677	2044	3183	2336	2300
ENSG00000229871	0	0	0	0	0	0	0	0	0	0	0	0
ENSG00000225222	0	0	0	0	0	0	0	0	0	0	0	0
ENSG00000118193	2528	1748	2529	2419	1992	2820	1854	1729	1821	2575	2154	2138
ENSG00000231940	16	3	3	3	2	1	0	1	3	5	8	2
ENSG00000198842	0	0	0	0	2	0	0	0	0	0	0	0
ENSG00000286619	9	4	6	7	9	6	10	14	14	10	21	7
ENSG00000198756	14	37	24	24	28	40	15	35	32	40	22	41
ENSG00000259823	0	0	3	0	0	0	0	0	0	0	0	0
ENSG00000271558	0	0	0	0	0	0	0	0	0	0	0	0
ENSG00000227554	0	0	0	0	0	0	0	0	0	0	0	0
ENSG00000178596	0	0	0	0	0	0	0	0	0	0	0	0
ENSG00000135749	308	333	302	285	260	456	346	279	356	343	297	269
ENSG00000143786	96	94	142	111	100	103	106	92	111	118	75	137
ENSG00000054282	150	103	156	91	121	172	101	107	101	139	149	119
ENSG00000183780	88	65	14	39	47	47	44	64	39	53	46	62
ENSG00000229663	0	0	0	0	1	0	0	2	0	0	0	0
ENSG00000162702	4203	2364	4219	3058	3156	4106	2895	2371	2708	4378	3166	2852
ENSG00000251508	0	0	0	0	0	0	0	0	0	0	0	0
ENSG00000238272	0	0	2	0	0	0	0	0	0	0	0	0
ENSG00000228530	0	0	0	0	0	0	0	0	0	0	0	0
ENSG00000235060	0	0	8	0	0	0	0	0	0	0	0	0
ENSG00000143194	0	0	0	0	0	0	0	0	0	0	0	0
ENSG00000229531	0	0	0	0	0	0	0	0	0	0	0	0
ENSG00000271329	0	0	0	0	0	0	0	0	0	0	1	0
ENSG00000054267	1540	966	1485	1265	1322	1350	982	1124	1162	1508	1159	1287
ENSG00000287921	4	0	2	0	1	0	2	0	1	0	0	4
ENSG00000177800	0	0	0	0	0	0	0	0	0	0	0	0
ENSG00000232166	0	0	0	0	0	0	0	0	0	0	0	0
ENSG00000175137	1520	1193	1746	1048	1202	1404	1368	1346	1269	1495	1162	1268
ENSG00000134245	265	211	171	146	238	238	161	214	200	165	143	294
ENSG00000227373	6	9	4	0	0	2	0	1	2	13	0	2
ENSG00000228175	29	47	53	30	37	66	41	58	59	47	34	70
ENSG00000069275	10968	7092	10892	9930	8522	10445	7238	6814	7499	12120	8877	8203
ENSG00000143674	427	355	605	353	368	469	504	304	370	454	389	423
ENSG00000237317	0	0	0	0	0	0	0	0	0	0	1	0
ENSG00000187889	0	0	0	0	0	0	0	0	0	0	0	2
ENSG00000134375	3454	2486	4067	3148	2681	3954	3054	2368	2510	3898	2810	2421
ENSG00000097046	1610	1088	1703	1391	1336	1652	1067	1337	1162	1953	1444	1434
ENSG00000232113	0	0	0	0	0	0	0	0	0	0	0	0
ENSG00000282718	0	0	0	0	0	0	0	0	0	0	0	0
ENSG00000231378	0	0	0	0	0	0	0	0	0	0	0	0
ENSG00000235605	4	0	1	0	0	0	0	0	0	0	2	0
ENSG00000223525	0	0	0	0	0	0	0	0	0	0	2	0
ENSG00000224857	4	2	0	0	0	1	1	0	0	6	0	1
ENSG00000273367	8	6	5	18	2	2	1	5	11	3	1	6
ENSG00000230604	0	0	0	0	0	0	0	0	0	0	0	0
ENSG00000231605	0	0	0	0	0	0	0	0	0	0	0	0
ENSG00000236358	7	8	10	6	4	12	4	14	12	10	3	15
ENSG00000203737	0	0	0	0	0	0	0	0	0	0	0	0
ENSG00000238003	0	0	0	0	1	0	1	1	0	0	0	2
ENSG00000215873	0	0	0	0	0	0	1	0	0	0	0	0
ENSG00000185420	560	462	500	502	389	569	410	353	327	588	348	594
ENSG00000076321	591	393	457	472	427	475	335	358	426	514	337	494
ENSG00000272175	0	0	0	0	2	0	0	0	0	4	0	0
ENSG00000135778	936	1004	1033	779	685	1155	768	643	714	925	796	1153
ENSG00000213070	0	0	0	1	0	0	0	3	0	0	1	0
ENSG00000282265	0	0	0	0	0	0	0	0	0	0	0	0
ENSG00000229747	0	0	0	0	0	0	0	0	0	0	0	0
ENSG00000117280	779	783	810	759	477	841	551	499	508	856	680	883
ENSG00000233985	0	0	0	0	0	0	0	0	0	0	0	0
ENSG00000232175	0	0	0	0	0	0	0	0	0	0	0	0
ENSG00000287423	0	2	0	0	0	2	1	0	0	2	0	0
ENSG00000286774	0	0	0	0	0	0	0	0	0	0	0	0
ENSG00000236719	0	0	4	0	0	0	0	2	0	0	0	0
ENSG00000136636	2374	1513	2542	2006	1713	2409	1648	1404	1485	2639	2210	1649
ENSG00000225486	0	0	1	0	1	2	0	0	0	2	0	1
ENSG00000227043	0	0	0	0	0	0	0	0	0	0	0	0
ENSG00000163874	475	404	480	357	396	480	380	399	363	449	299	344
ENSG00000285777	0	0	0	0	0	2	0	0	0	0	0	0
ENSG00000237249	0	0	0	0	0	0	0	0	0	0	0	0
ENSG00000286109	0	0	0	0	0	0	0	0	0	0	0	0
ENSG00000213068	0	0	0	0	0	0	0	0	0	0	0	0
ENSG00000054392	200	160	131	86	142	116	106	99	177	149	72	205
ENSG00000227994	0	0	0	0	0	0	0	0	0	0	0	0
ENSG00000286552	0	0	0	0	0	0	0	0	0	0	0	0
ENSG00000122223	0	0	0	2	0	0	1	2	0	0	0	0
ENSG00000235869	0	0	0	0	0	0	0	0	0	0	0	0
ENSG00000188739	29	8	17	24	21	33	19	11	21	27	18	12
ENSG00000286666	0	0	0	0	0	0	0	0	0	0	0	0
ENSG00000135750	28	39	33	18	24	41	9	30	26	13	10	42
ENSG00000273198	0	0	0	0	0	0	0	0	0	0	0	0
ENSG00000203730	0	0	0	0	0	0	0	4	1	0	0	0
ENSG00000225719	0	0	0	0	0	0	0	0	0	0	0	0
ENSG00000273483	4	1	0	2	12	12	1	8	0	8	2	8
ENSG00000287987	0	0	0	0	0	0	0	0	0	0	0	0
ENSG00000203729	0	0	0	0	0	0	0	0	0	0	0	0
ENSG00000232809	0	0	0	0	0	0	0	0	0	0	0	0
ENSG00000284623	0	0	0	0	0	0	0	0	0	0	2	0
ENSG00000285981	0	0	0	0	0	0	0	0	0	0	0	0
ENSG00000261729	0	0	1	8	8	5	4	2	0	4	4	0
ENSG00000229228	0	0	0	0	0	0	0	0	6	0	0	0
ENSG00000215796	0	0	0	0	0	0	0	0	0	0	0	0
ENSG00000233047	0	0	0	0	0	0	0	0	0	0	0	0
ENSG00000143341	54	96	126	143	76	237	123	77	63	215	130	111
ENSG00000228309	0	0	0	0	0	0	0	0	0	0	0	0
ENSG00000229739	10	2	2	0	3	3	2	2	4	7	4	0
ENSG00000116703	0	0	0	0	0	0	0	0	0	0	0	0
ENSG00000273874	3	0	0	0	0	0	0	1	0	0	0	0
ENSG00000278757	0	0	0	0	0	0	0	0	0	0	0	0
ENSG00000264341	0	0	0	0	0	0	0	0	0	0	0	0
ENSG00000264101	0	0	0	0	0	0	0	0	0	1	0	0
ENSG00000252404	0	0	0	0	0	0	0	0	0	0	0	0
ENSG00000243267	0	0	0	0	0	0	0	2	0	0	1	0
ENSG00000239149	17	2	2	0	2	7	3	0	2	6	7	1
ENSG00000252151	0	0	0	0	0	0	0	0	0	0	0	0
ENSG00000252969	0	0	0	0	0	0	0	0	0	0	0	0
ENSG00000252417	0	0	0	0	1	0	0	0	0	0	0	0
ENSG00000252956	0	0	0	0	0	0	0	0	0	0	0	0
ENSG00000265606	0	0	0	0	0	0	0	0	0	0	0	0
ENSG00000284357	0	0	0	0	0	0	0	0	0	0	0	0
ENSG00000207237	0	0	0	0	0	0	0	0	0	0	0	0
ENSG00000222784	0	0	0	0	0	0	0	0	0	0	0	0
ENSG00000266210	0	0	0	0	0	0	0	0	0	0	0	0
ENSG00000265961	0	0	0	0	0	0	0	0	0	0	0	0
ENSG00000251866	0	0	0	0	0	0	0	0	0	0	0	0
ENSG00000252691	0	0	0	0	0	0	0	0	0	0	0	0
ENSG00000253005	0	0	0	0	0	0	0	0	0	0	0	0
ENSG00000238316	0	0	0	0	0	0	0	0	0	0	0	0
ENSG00000207941	0	0	0	0	0	0	0	0	0	0	0	0
ENSG00000264773	0	0	0	0	0	0	0	0	0	0	0	0
ENSG00000252448	0	0	0	0	0	0	0	0	0	0	0	0
ENSG00000200421	0	0	0	0	0	0	0	0	0	0	0	0
ENSG00000222282	0	0	0	0	0	0	0	0	0	0	0	0
ENSG00000199963	0	0	0	0	0	0	0	0	0	0	0	0
ENSG00000264698	0	0	0	0	0	0	0	0	0	0	0	0
ENSG00000207328	0	0	0	0	0	0	0	0	0	0	0	0
ENSG00000207466	0	0	0	0	0	0	0	0	0	0	0	0
ENSG00000252368	0	0	0	0	0	0	0	0	0	0	0	0
ENSG00000206779	0	0	0	0	0	0	0	0	0	0	0	0
ENSG00000265596	0	0	0	0	0	0	0	0	0	0	0	0
ENSG00000212541	2	0	0	0	0	0	0	0	0	0	0	2
ENSG00000200796	0	0	0	0	0	0	0	0	0	0	0	0
ENSG00000252190	0	0	0	0	0	0	0	0	0	0	0	0
ENSG00000264613	0	0	0	0	0	0	0	0	0	0	0	0
ENSG00000199240	0	0	0	0	0	0	0	0	0	0	0	0
ENSG00000277168	0	0	0	0	0	0	0	0	0	0	1	0
ENSG00000283724	0	0	0	0	0	0	0	0	0	0	0	0
ENSG00000284410	0	0	0	0	0	0	0	0	0	0	0	0
ENSG00000252018	0	0	0	2	0	0	0	0	0	0	0	0
ENSG00000206627	0	0	0	0	0	0	0	0	0	0	2	0
ENSG00000283414	0	0	0	0	0	0	0	0	0	0	0	0
ENSG00000207508	0	0	0	0	0	0	0	0	0	0	0	0
ENSG00000200171	0	0	0	0	0	0	0	0	0	0	0	0
ENSG00000207194	0	0	0	0	0	0	0	0	0	0	0	0
ENSG00000283477	0	0	0	0	0	0	0	0	0	0	0	0
ENSG00000264834	0	0	0	0	0	0	0	2	0	2	0	0
ENSG00000263675	10	3	0	8	6	14	1	3	1	4	6	2
ENSG00000266188	0	0	0	0	0	0	0	0	0	0	0	0
ENSG00000206981	0	0	0	0	0	0	0	0	0	0	0	0
ENSG00000200174	0	0	0	0	0	0	0	0	0	0	0	0
ENSG00000265815	0	0	0	0	0	0	0	0	0	0	0	0
ENSG00000238653	0	0	0	0	0	0	0	0	0	0	0	0
ENSG00000212624	0	2	1	0	0	0	0	0	0	0	0	0
ENSG00000200575	0	0	0	0	0	0	0	0	0	0	0	0
ENSG00000212360	0	0	0	0	0	0	0	0	0	0	0	0
ENSG00000242860	0	0	0	0	0	0	0	0	0	0	0	0
ENSG00000263908	0	0	0	0	0	0	0	0	0	0	0	0
ENSG00000283690	0	0	0	0	0	0	0	0	0	0	0	0
ENSG00000199921	0	0	0	0	0	0	0	0	0	0	0	0
ENSG00000251825	0	0	0	0	0	0	0	0	0	0	0	0
ENSG00000201153	0	0	0	0	0	0	0	0	0	0	0	0
ENSG00000222624	0	0	0	0	0	0	0	0	0	0	0	0
ENSG00000223152	0	0	0	0	0	0	0	0	0	0	0	0
ENSG00000212308	0	0	0	0	0	0	0	0	0	0	0	0
ENSG00000279049	0	0	0	0	0	0	0	0	0	0	0	0
ENSG00000276081	0	0	0	0	0	0	0	0	0	0	0	0
ENSG00000239640	0	0	0	0	0	0	0	0	0	0	0	0
ENSG00000252338	0	0	0	0	0	0	0	0	0	0	0	0
ENSG00000251785	0	0	0	0	0	0	0	0	0	0	0	0
ENSG00000239319	0	0	0	0	0	0	0	0	0	0	0	0
ENSG00000222849	0	0	0	0	0	0	0	0	0	0	0	0
ENSG00000283749	0	0	0	0	0	0	0	0	0	0	0	0
ENSG00000251767	0	0	0	0	0	0	0	0	0	0	0	0
ENSG00000243437	0	0	0	0	0	0	0	0	0	0	0	0
ENSG00000202263	0	0	0	0	0	0	0	0	0	0	0	0
ENSG00000199318	0	0	0	0	0	0	0	0	0	0	0	0
ENSG00000199666	0	0	0	0	0	0	0	0	0	0	0	0
ENSG00000200601	0	0	0	0	0	0	0	0	0	0	0	0
ENSG00000242482	0	0	0	0	0	0	0	0	0	0	0	0
ENSG00000212366	0	0	0	0	0	0	0	0	0	0	0	0
ENSG00000201620	0	0	0	0	0	0	0	0	0	0	0	0
ENSG00000206817	0	0	0	0	0	0	0	0	0	0	0	0
ENSG00000284247	0	0	0	0	0	0	0	0	0	0	0	0
ENSG00000200839	0	0	0	0	0	0	0	0	0	0	0	0
ENSG00000264963	0	0	0	0	0	0	0	0	0	0	0	0
ENSG00000264271	0	0	1	0	0	1	2	0	0	1	0	0
ENSG00000239504	0	0	0	0	0	0	0	0	0	0	0	0
ENSG00000284202	0	0	0	0	0	0	0	0	0	0	0	0
ENSG00000251720	2	0	2	1	0	5	2	0	3	1	0	2
ENSG00000274321	0	0	0	0	0	0	0	0	0	0	0	0
ENSG00000198974	0	0	0	0	0	0	0	0	0	0	0	0
ENSG00000212248	0	0	0	0	0	0	0	0	0	0	0	0
ENSG00000207962	0	0	0	0	0	0	0	0	0	0	0	0
ENSG00000276884	0	0	0	0	0	0	0	0	0	0	0	0
ENSG00000207234	0	0	0	0	0	0	0	2	0	0	0	0
ENSG00000202259	0	0	0	0	0	0	0	0	0	0	0	0
ENSG00000212459	0	0	0	0	0	0	0	0	0	0	0	0
ENSG00000278287	0	0	0	0	0	0	0	0	0	0	0	0
ENSG00000277565	0	0	0	0	0	0	0	0	0	0	0	0
ENSG00000263526	0	0	0	0	0	0	0	0	0	0	0	0
ENSG00000211575	0	0	0	0	0	0	0	1	0	0	0	0
ENSG00000275823	0	0	0	0	0	0	0	0	0	0	0	0
ENSG00000277689	0	0	0	0	0	0	0	0	0	0	0	0
ENSG00000274199	0	0	0	0	0	0	0	0	0	0	0	0
ENSG00000202254	0	0	0	0	0	0	0	0	0	0	0	0
ENSG00000244256	4	1	5	2	5	2	1	1	2	16	3	3
ENSG00000201491	0	0	0	0	0	0	0	0	0	0	0	0
ENSG00000199831	0	0	0	0	0	0	0	0	0	0	0	0
ENSG00000275455	0	0	0	0	0	0	0	0	0	0	0	0
ENSG00000252162	0	0	0	0	0	0	0	0	0	0	0	0
ENSG00000272051	0	0	0	0	0	0	0	0	0	0	0	0
ENSG00000283899	0	0	0	0	0	0	0	0	0	0	0	0
ENSG00000200800	0	0	0	0	0	0	0	0	0	0	0	0
ENSG00000207502	0	0	0	0	0	0	0	0	0	0	0	0
ENSG00000252530	0	0	0	0	0	0	0	0	0	0	0	0
ENSG00000200536	0	0	0	0	0	0	0	0	0	0	0	0
ENSG00000211543	0	0	0	0	0	0	0	0	0	0	0	0
ENSG00000252797	0	0	0	0	0	0	0	0	0	0	0	0
ENSG00000212266	0	0	0	0	0	0	0	0	0	0	0	0
ENSG00000222209	0	0	0	0	0	0	0	0	0	0	0	0
ENSG00000277141	0	0	0	0	0	0	0	0	0	0	0	0
ENSG00000215930	0	0	0	0	1	1	0	2	0	1	0	0
ENSG00000238761	0	0	0	0	0	0	0	0	0	0	0	0
ENSG00000201114	0	0	0	0	0	0	0	0	0	0	0	0
ENSG00000206679	0	0	0	0	0	0	0	0	0	0	0	0
ENSG00000264419	0	0	0	0	0	0	0	0	0	0	0	0
ENSG00000222069	0	0	1	0	0	0	6	1	6	0	0	0
ENSG00000199879	0	0	0	0	0	0	1	0	0	0	0	0
ENSG00000252005	0	0	0	0	0	0	0	0	0	0	0	0
ENSG00000252510	0	0	0	0	0	0	0	0	0	0	0	0
ENSG00000252830	0	0	0	0	0	0	0	0	0	0	0	0
ENSG00000239984	0	0	0	0	0	0	0	0	0	0	0	0
ENSG00000283296	6	0	0	0	0	0	0	0	0	0	0	0
ENSG00000252717	0	0	0	0	0	0	0	0	0	0	0	0
ENSG00000194297	0	0	0	0	0	2	0	0	0	0	0	0
ENSG00000277313	0	0	0	0	0	0	0	0	0	0	0	0
ENSG00000207341	0	0	0	0	0	0	0	0	0	0	0	0
ENSG00000207472	0	0	0	0	0	0	0	0	3	0	0	0
ENSG00000206880	0	0	0	0	0	0	0	0	0	0	0	0
ENSG00000252552	0	0	0	0	0	0	1	0	0	2	0	0
ENSG00000199849	0	0	0	0	0	0	0	0	0	0	0	0
ENSG00000252407	0	0	0	0	0	0	0	0	0	0	0	0
ENSG00000212538	0	0	0	0	0	0	0	0	0	0	0	0
ENSG00000251813	0	0	0	0	0	0	0	0	0	0	0	0
ENSG00000207108	0	0	0	0	0	0	0	0	0	0	0	0
ENSG00000201312	0	0	0	0	0	0	0	0	0	0	0	0
ENSG00000202491	0	0	0	0	0	0	0	0	0	0	0	0
ENSG00000201596	0	0	0	0	0	0	0	0	0	0	0	0
ENSG00000276839	0	0	0	0	0	0	0	0	0	0	0	0
ENSG00000207974	0	0	0	0	0	0	0	0	0	0	0	0
ENSG00000273629	0	0	0	0	0	0	0	0	0	0	0	0
ENSG00000201493	0	0	0	0	0	0	0	0	0	0	0	0
ENSG00000215952	0	0	0	0	0	0	0	0	0	0	0	0
ENSG00000200139	0	0	0	0	0	0	0	0	0	0	0	0
ENSG00000283575	0	0	0	0	0	0	0	0	0	0	0	0
ENSG00000238765	0	0	0	0	0	0	0	0	0	0	0	0
ENSG00000206659	0	0	0	0	0	0	0	0	0	0	0	0
ENSG00000253025	0	0	0	0	0	0	0	0	0	0	0	0
ENSG00000201544	0	0	0	4	0	0	0	0	2	2	0	2
ENSG00000202498	0	0	0	0	0	0	0	0	0	0	0	0
ENSG00000221545	0	0	0	0	0	0	0	0	0	0	0	0
ENSG00000252906	0	0	0	0	0	0	0	0	0	2	0	0
ENSG00000206692	0	0	0	0	0	0	0	0	0	0	0	0
ENSG00000202329	0	0	0	0	0	0	0	0	0	0	0	0
ENSG00000242794	0	0	0	0	0	0	0	0	0	0	0	0
ENSG00000212144	0	0	0	0	0	0	0	0	0	0	0	0
ENSG00000283340	0	0	0	0	0	0	0	0	0	0	0	0
ENSG00000252860	0	0	0	0	0	0	2	0	0	0	0	0
ENSG00000252501	0	0	0	0	0	0	0	0	0	0	0	0
ENSG00000263390	0	0	0	0	0	0	0	0	0	0	0	0
ENSG00000207181	8	1	8	1	8	2	6	6	15	7	11	13
ENSG00000265744	0	0	0	0	0	0	0	0	0	0	0	0
ENSG00000264377	0	0	0	0	0	0	0	0	0	0	0	0
ENSG00000207149	0	0	0	0	0	0	0	0	0	0	0	0
ENSG00000283936	0	0	0	0	0	0	0	0	0	0	0	0
ENSG00000284485	0	0	0	0	0	0	0	0	0	0	0	0
ENSG00000201638	0	0	0	0	0	0	0	0	0	0	0	0
ENSG00000275213	0	0	0	0	0	0	0	0	0	0	0	0
ENSG00000239494	2	0	2	0	2	2	0	2	0	2	6	0
ENSG00000252371	0	0	0	0	0	0	0	0	0	0	0	0
ENSG00000199442	0	0	0	0	0	0	0	0	0	0	0	0
ENSG00000200033	0	0	0	0	0	0	0	0	0	0	0	0
ENSG00000239690	0	0	0	0	0	0	0	0	0	0	0	0
ENSG00000202184	0	0	0	0	0	0	0	0	0	0	0	0
ENSG00000241395	0	0	0	0	0	0	0	0	0	0	0	0
ENSG00000200982	0	0	0	0	0	0	0	0	0	0	0	0
ENSG00000275207	0	0	0	0	0	0	0	0	0	0	0	0
ENSG00000222407	0	0	0	0	0	0	0	0	0	0	0	0
ENSG00000222986	0	0	0	0	0	0	0	0	0	0	0	0
ENSG00000265435	0	0	0	0	0	0	0	0	0	0	0	0
ENSG00000200495	0	0	0	0	0	0	0	0	0	0	0	0
ENSG00000202609	0	0	0	0	0	0	0	0	0	0	0	0
ENSG00000252553	0	0	0	0	0	0	0	0	0	0	0	0
ENSG00000222240	0	0	0	0	0	0	0	0	0	0	0	0
ENSG00000212187	0	0	0	0	0	0	0	0	0	0	0	0
ENSG00000206637	0	0	0	0	1	0	0	0	0	0	0	0
ENSG00000253097	0	0	0	0	0	0	0	0	0	0	0	0
ENSG00000200036	0	0	0	0	0	0	0	0	0	0	0	0
ENSG00000201421	0	0	0	0	0	0	0	0	0	0	0	0
ENSG00000212610	0	0	0	0	0	0	0	0	0	0	0	0
ENSG00000252484	0	0	0	0	0	0	0	0	0	0	0	0
ENSG00000201944	0	0	0	0	0	0	0	0	0	0	0	0
ENSG00000200327	0	0	0	0	0	0	0	0	0	0	0	0
ENSG00000206905	0	0	0	0	0	0	0	0	0	0	0	0
ENSG00000200972	0	0	1	0	0	0	0	0	0	0	0	0
ENSG00000243051	0	0	0	0	0	0	0	0	0	0	0	0
ENSG00000252011	0	0	0	0	0	0	0	0	0	0	0	0
ENSG00000207326	0	0	0	0	0	0	0	0	0	0	0	0
ENSG00000212205	0	0	0	0	0	0	0	1	0	0	0	0
ENSG00000274121	0	0	0	0	0	0	0	0	0	0	0	0
ENSG00000264358	0	0	0	2	0	0	0	0	0	0	0	1
ENSG00000206640	0	0	0	0	0	0	0	0	0	0	0	0
ENSG00000212527	0	0	0	0	0	0	0	0	0	0	0	0
ENSG00000252879	0	0	6	1	0	0	0	0	4	0	0	0
ENSG00000252612	0	0	0	0	0	0	0	0	0	0	0	0
ENSG00000202264	0	0	0	0	0	0	0	0	0	0	0	0
ENSG00000285609	0	0	0	0	0	0	0	0	0	0	0	0
ENSG00000206762	1	1	5	0	0	1	0	1	11	4	1	0
ENSG00000252084	0	0	0	0	0	0	0	0	0	0	0	0
ENSG00000200085	0	0	0	0	0	0	0	0	0	0	0	0
ENSG00000264500	4	0	3	0	2	1	0	5	0	1	2	0
ENSG00000202025	0	0	0	0	0	0	0	0	0	0	0	0
ENSG00000225545	0	0	0	0	0	0	0	0	0	0	0	0
ENSG00000206990	0	0	0	0	0	0	0	0	0	0	0	0
ENSG00000230175	0	0	0	0	0	0	0	0	0	0	0	0
ENSG00000225272	0	0	0	0	0	0	0	0	0	0	0	0
ENSG00000215838	4	0	0	0	4	4	0	0	1	1	0	0
ENSG00000273365	0	0	2	0	0	4	0	0	0	0	0	0
ENSG00000224358	4	4	17	8	7	19	7	3	4	2	9	14
ENSG00000230659	0	0	0	0	0	0	0	0	0	0	0	0
ENSG00000162545	79	69	79	70	74	60	82	57	62	109	45	71
ENSG00000090432	1521	1450	1814	1239	1352	1841	1280	1225	1212	1816	1376	1389
ENSG00000215520	0	0	0	0	0	0	0	0	0	0	0	0
ENSG00000183114	414	524	443	319	369	504	326	325	372	502	326	587
ENSG00000158825	12	2	2	6	0	0	0	0	3	11	6	0
ENSG00000158828	502	704	403	336	461	489	388	371	526	495	285	645
ENSG00000284005	0	0	0	0	0	0	0	0	0	0	0	0
ENSG00000117242	101	56	90	66	94	52	73	61	94	88	71	40
ENSG00000234473	0	0	2	0	0	0	0	0	0	4	0	0
ENSG00000238754	0	0	0	0	0	0	0	0	0	0	0	0
ENSG00000134371	2635	1702	2558	2301	1871	2593	1745	1485	1562	2752	2059	2004
ENSG00000221680	0	0	0	0	0	0	0	0	0	0	0	0
ENSG00000162630	0	0	0	0	0	0	0	4	0	0	0	0
ENSG00000276735	0	0	0	0	0	0	0	0	0	0	0	0
ENSG00000232077	2	0	0	0	0	0	4	4	2	0	0	0
ENSG00000229639	0	0	0	0	0	0	0	0	0	0	0	0
ENSG00000287453	0	0	0	0	0	0	0	0	0	0	0	0
ENSG00000270615	0	0	0	0	0	0	0	0	0	0	0	0
ENSG00000287283	0	0	0	0	0	0	0	0	0	0	0	0
ENSG00000240692	0	0	0	0	0	0	0	0	0	0	0	0
ENSG00000229359	0	0	0	0	0	0	0	0	0	0	0	0
ENSG00000237919	0	0	0	0	0	0	0	0	0	0	0	0
ENSG00000066557	2052	1455	1958	1779	1607	2094	1342	1205	1331	2178	1585	1722
ENSG00000244389	0	0	0	0	0	0	0	0	0	0	0	0
ENSG00000228988	0	0	0	0	0	0	0	0	0	0	0	0
ENSG00000118454	2043	1358	2171	1640	1604	1924	1387	1354	1545	2240	1634	1676
ENSG00000226088	20	11	0	4	4	5	11	6	2	2	8	6
ENSG00000116761	511	560	468	314	398	413	335	231	349	456	260	742
ENSG00000278636	0	0	0	0	0	0	0	0	0	0	0	0
ENSG00000271992	16	3	2	5	8	10	5	4	5	0	2	1
ENSG00000233020	0	0	0	0	0	0	0	0	0	0	0	0
ENSG00000237033	0	0	0	0	0	0	0	0	0	0	0	0
ENSG00000226208	0	0	0	0	0	0	0	0	0	0	0	0
ENSG00000007968	3027	1890	3288	2482	2431	3358	2560	2456	2288	3332	2273	1972
ENSG00000235052	69	65	63	48	70	70	67	62	72	74	47	60
ENSG00000117318	17226	14508	17690	12725	14677	18079	13548	12877	14075	20358	12818	15283
ENSG00000285802	2	2	16	4	8	0	12	6	9	4	0	12
ENSG00000229239	0	0	0	0	0	0	0	0	0	0	0	0
ENSG00000142676	15809	14354	18623	16021	12598	16779	14181	12443	14110	22577	14366	14660
ENSG00000057757	1746	1233	2212	1550	1330	1941	1524	1294	1298	2065	1374	1524
ENSG00000011009	3972	3574	3977	3085	3040	4003	3582	3211	3225	4338	3139	3573
ENSG00000117308	2492	2327	2584	1764	1966	2420	1848	2014	1991	2482	1868	2586
ENSG00000273844	0	0	0	0	0	0	0	0	0	0	0	0
ENSG00000235748	12	4	5	4	11	23	6	2	4	4	0	9
ENSG00000237861	0	0	0	0	0	0	0	0	0	0	0	0
ENSG00000221879	0	0	0	0	0	0	0	0	0	0	0	0
ENSG00000230260	0	0	0	0	0	0	0	2	0	0	0	0
ENSG00000199241	0	0	0	0	0	0	0	0	0	0	0	0
ENSG00000226919	0	0	0	0	0	6	4	0	0	0	4	0
ENSG00000223963	0	0	1	0	0	0	0	0	0	0	3	0
ENSG00000215802	0	0	0	0	0	0	0	0	0	0	2	0
ENSG00000233615	0	0	0	0	0	0	0	0	0	0	0	0
ENSG00000238085	0	0	0	0	1	0	0	0	0	0	0	0
ENSG00000265831	0	0	0	0	0	0	0	0	0	0	0	0
ENSG00000224348	0	0	0	0	0	0	0	0	0	0	0	0
ENSG00000286496	0	0	0	0	0	2	2	1	0	2	2	0
ENSG00000287516	0	0	0	0	0	0	0	0	0	0	0	0
ENSG00000287738	0	0	0	0	0	1	0	0	0	0	0	0
ENSG00000132703	0	0	0	0	0	0	0	0	0	0	0	0
ENSG00000276632	0	0	0	0	0	0	0	0	0	0	0	0
ENSG00000223603	0	0	0	0	0	0	0	0	0	0	0	0
ENSG00000132693	0	0	0	0	0	0	0	0	0	0	0	0
ENSG00000235226	0	0	0	0	0	0	0	0	0	0	0	0
ENSG00000158716	5042	4553	4255	3424	3640	4384	3687	3691	3926	4948	3110	4776
ENSG00000181036	0	0	0	0	0	0	0	0	0	0	0	0
ENSG00000158714	0	0	0	0	0	0	0	0	0	0	2	0
ENSG00000212161	0	0	0	0	0	0	0	0	2	0	0	0
ENSG00000243284	0	0	0	2	0	0	0	5	2	0	0	0
ENSG00000272668	136	239	166	69	162	111	75	238	307	120	84	138
ENSG00000213085	95	101	124	113	73	116	108	103	81	156	72	85
ENSG00000266458	0	0	0	0	0	0	0	0	0	0	0	0
ENSG00000287040	0	0	2	0	0	1	0	0	0	6	0	0
ENSG00000279430	2	2	1	0	0	3	0	4	3	0	2	2
ENSG00000162723	1	0	0	0	0	0	0	4	0	2	2	0
ENSG00000273933	0	0	0	0	0	0	0	0	0	0	0	0
ENSG00000256029	3	4	2	1	2	6	1	9	3	13	1	4
ENSG00000188004	0	0	0	0	0	0	0	1	2	0	3	0
ENSG00000266580	0	2	0	0	0	0	0	1	1	0	0	0
ENSG00000254545	0	0	0	0	0	0	0	0	0	0	0	0
ENSG00000203620	14	0	0	0	0	0	0	0	2	0	2	0
ENSG00000269967	2	0	6	1	0	6	0	0	4	6	0	0
ENSG00000228634	4	4	8	2	3	10	0	13	1	6	2	0
ENSG00000284702	0	0	0	0	0	0	0	6	2	0	0	0
ENSG00000221040	0	0	0	0	0	0	0	0	0	0	0	0
ENSG00000287217	0	0	0	0	0	0	0	0	0	0	0	0
ENSG00000163399	16640	13615	17466	13987	12515	16579	13104	11595	12491	17720	12487	14779
ENSG00000212385	0	0	0	0	0	0	0	0	0	0	0	0
ENSG00000233154	0	0	0	0	1	0	0	0	3	0	2	0
ENSG00000230381	0	0	0	0	0	0	0	0	0	0	0	0
ENSG00000200547	0	0	0	0	0	0	0	0	0	0	0	0
ENSG00000224950	50	19	63	59	37	58	41	64	53	53	39	21
ENSG00000286276	10	2	8	19	6	9	11	18	5	4	16	0
ENSG00000177888	930	660	744	724	854	810	482	425	621	873	686	857
ENSG00000243364	351	415	302	281	227	355	259	237	289	348	217	377
ENSG00000251246	0	0	0	0	0	0	0	0	0	0	0	0
ENSG00000143590	273	422	298	213	255	333	302	321	226	466	252	328
ENSG00000202027	0	0	0	0	0	0	0	0	0	0	0	0
ENSG00000169242	2108	1736	1100	1018	1570	1414	973	1392	1328	1236	942	1951
ENSG00000169241	3444	3698	2706	2184	2648	3027	2096	2496	2575	3117	1895	4041
ENSG00000223452	0	0	0	0	0	0	0	0	0	0	0	0
ENSG00000163463	434	193	328	212	454	422	251	551	498	320	417	250
ENSG00000273088	0	0	0	0	0	0	0	0	0	0	0	0
ENSG00000284586	0	0	0	0	0	0	0	0	0	0	0	0
ENSG00000169231	1283	1334	1386	1134	1201	1342	1211	2029	1771	1441	1051	1499
ENSG00000236263	0	0	0	0	0	0	0	0	0	0	0	0
ENSG00000236675	452	488	375	310	333	439	379	784	421	461	299	621
ENSG00000177628	2650	2558	2458	1832	2022	2611	2049	2160	2550	2436	1756	2838
ENSG00000116521	10986	10167	10289	7985	8647	10877	8599	8753	8983	11073	7561	10757
ENSG00000176444	3816	2747	3171	2296	3234	3230	2579	4695	4414	3160	2477	2650
ENSG00000143630	2184	2239	1535	1325	1803	1653	1547	2882	2436	1366	1384	2193
ENSG00000143627	2	2	0	6	0	5	5	0	8	13	2	4
ENSG00000253074	0	0	0	0	0	0	0	0	0	0	0	0
ENSG00000252116	0	0	0	0	0	0	0	0	0	0	0	0
ENSG00000228523	0	0	0	0	0	0	0	0	0	0	0	0
ENSG00000223263	1	4	8	1	1	1	2	0	5	2	2	0
ENSG00000207504	0	0	0	0	0	0	0	0	0	0	0	0
ENSG00000238139	0	0	0	0	0	0	0	0	0	2	0	0
ENSG00000197721	0	0	0	0	0	0	0	0	0	0	0	0
ENSG00000244703	0	0	0	0	2	0	0	0	1	0	0	0
ENSG00000226289	0	0	0	0	0	0	0	0	0	0	0	0
ENSG00000285239	0	0	0	0	0	0	0	0	0	0	0	0
ENSG00000234219	0	0	2	1	0	1	1	0	2	0	0	1
ENSG00000174059	0	0	2	0	0	0	0	0	0	0	0	0
ENSG00000285719	0	0	0	0	0	0	0	0	0	0	0	0
ENSG00000284237	0	4	0	4	8	0	8	0	8	2	5	10
ENSG00000158731	0	0	0	0	0	0	0	0	0	0	0	0
ENSG00000201746	0	0	0	0	0	0	0	0	0	0	0	0
ENSG00000264881	0	0	0	0	0	0	0	0	0	0	0	0
ENSG00000199562	0	0	0	0	0	0	0	0	0	0	1	0
ENSG00000264501	0	0	0	0	0	0	0	0	0	0	0	0
ENSG00000284735	13	3	2	6	0	3	4	0	2	4	2	1
ENSG00000284642	0	1	7	10	7	12	0	12	0	8	6	5
ENSG00000142657	5628	5030	4102	3222	3033	4106	3434	3586	3250	4389	3029	5404
ENSG00000271989	0	2	1	0	0	0	0	1	0	0	0	0
ENSG00000251503	0	0	3	0	0	5	1	0	4	0	5	0
ENSG00000175279	59	42	61	62	60	60	43	41	35	64	51	56
ENSG00000160049	4786	4188	5187	4285	3533	5259	3905	3468	3288	5348	3814	4839
ENSG00000203469	0	0	0	0	0	0	0	0	0	0	0	0
ENSG00000236035	2	0	1	0	4	1	2	0	3	1	2	2
ENSG00000221643	1	0	0	0	1	0	0	0	0	0	1	2
ENSG00000122188	0	2	0	0	0	0	0	0	0	0	0	0
ENSG00000288644	0	0	0	0	0	0	0	0	0	0	0	0
ENSG00000227417	0	0	0	2	0	2	8	0	0	0	0	0
ENSG00000223505	0	0	0	0	0	0	0	4	0	0	0	0
ENSG00000182004	2347	1706	2629	2130	1786	2272	1727	1805	1872	2986	1709	2097
ENSG00000236430	0	0	0	0	0	2	0	0	1	0	2	0
ENSG00000130768	129	190	204	162	100	144	153	113	124	165	152	195
ENSG00000227050	1	0	0	0	0	0	0	0	0	1	0	0
ENSG00000238231	0	0	0	0	0	0	0	2	0	1	2	0
ENSG00000240750	2	0	3	0	0	0	0	0	3	0	0	0
ENSG00000158156	395	506	375	255	303	381	360	330	376	382	284	466
ENSG00000182118	196	168	197	178	133	150	175	118	124	202	145	170
ENSG00000283799	0	0	0	0	0	0	0	0	0	0	0	0
ENSG00000227934	36	7	41	19	31	34	23	17	17	15	62	14
ENSG00000229595	0	0	0	0	0	0	0	0	0	0	0	0
ENSG00000143633	532	290	489	427	463	516	342	234	378	578	443	415
ENSG00000281912	40	44	37	22	38	26	31	34	34	44	30	61
ENSG00000288208	0	0	0	0	0	0	0	0	0	0	0	0
ENSG00000132773	1723	1348	1881	1529	1332	1898	1569	1500	1334	2049	1332	1372
ENSG00000070759	215	260	195	98	141	198	113	101	174	150	111	238
ENSG00000236872	0	0	0	0	0	0	0	0	0	0	0	0
ENSG00000280670	220	176	245	141	178	163	147	199	162	229	153	226
ENSG00000132763	644	523	776	651	593	845	618	575	571	866	576	518
ENSG00000221953	3	0	0	5	4	2	0	0	6	2	0	2
ENSG00000226164	0	0	0	0	0	0	0	0	0	0	0	4
ENSG00000224014	0	0	0	0	0	0	0	0	0	0	0	0
ENSG00000215795	6	0	0	0	2	2	0	0	0	0	1	2
ENSG00000259865	195	103	127	225	128	138	63	128	117	216	133	136
ENSG00000283881	0	0	0	0	0	0	0	0	0	0	0	0
ENSG00000252516	2	2	2	4	0	3	0	2	2	3	2	1
ENSG00000232347	0	0	0	0	0	0	0	0	0	0	0	0
ENSG00000214144	0	0	0	1	0	0	0	0	0	0	0	0
ENSG00000235818	0	0	0	0	0	0	0	0	0	0	0	0
ENSG00000202079	0	0	0	0	0	0	0	0	0	0	0	0
ENSG00000286216	0	0	0	0	0	2	2	0	2	0	4	2
ENSG00000169224	0	0	0	0	0	0	0	0	0	0	0	0
ENSG00000236817	0	0	0	0	0	0	0	0	0	0	0	0
ENSG00000177489	0	0	0	0	0	0	0	0	0	0	0	0
ENSG00000177476	0	0	0	0	0	0	0	0	0	0	0	0
ENSG00000283369	0	0	0	0	0	0	0	0	0	0	0	0
ENSG00000230411	0	0	0	0	0	0	0	0	0	0	0	0
ENSG00000251977	0	0	0	0	0	0	0	0	0	0	0	0
ENSG00000252254	3	2	0	2	0	0	0	1	0	2	0	3
ENSG00000227854	0	0	1	0	0	0	0	0	0	0	0	0
ENSG00000287589	0	0	0	0	0	0	0	0	0	0	0	0
ENSG00000259776	0	0	0	0	0	0	0	0	0	0	0	0
ENSG00000233355	0	0	0	0	0	0	0	0	0	0	0	0
ENSG00000234601	0	0	0	0	0	0	0	0	0	0	0	0
ENSG00000231979	0	0	0	0	0	0	0	0	0	0	0	0
ENSG00000215805	0	0	0	0	0	0	0	0	0	0	0	0
ENSG00000287102	0	0	0	0	0	0	0	0	0	0	0	0
ENSG00000217327	0	0	0	0	0	0	0	0	0	0	0	0
ENSG00000228818	5	5	4	7	10	9	11	4	7	4	5	8
ENSG00000202041	0	0	0	0	0	0	0	0	0	0	0	0
ENSG00000223694	0	0	0	0	0	0	0	1	0	0	0	0
ENSG00000233735	0	0	0	0	0	0	0	0	0	0	0	0
ENSG00000133019	102	82	162	63	61	118	69	67	48	178	96	81
ENSG00000162636	2755	2303	3259	2780	2063	3808	2229	1740	1864	3909	2614	2907
ENSG00000162639	3197	2785	3270	2532	2530	3133	2207	2198	2367	3195	2154	3093
ENSG00000285923	14	14	13	8	7	18	10	14	11	21	9	24
ENSG00000134186	7354	4496	7616	6242	5921	7641	5056	7262	6736	7792	6183	5091
ENSG00000143107	2	0	8	0	2	14	0	0	3	1	0	0
ENSG00000232971	0	0	0	0	0	0	0	0	0	0	0	0
ENSG00000116266	4127	3012	4011	3044	3657	4006	2554	2437	2931	4396	3046	3711
ENSG00000228076	0	0	0	0	0	0	0	0	0	0	0	0
ENSG00000203897	0	0	0	0	0	0	0	0	0	0	0	0
ENSG00000237349	0	0	0	0	0	2	0	0	2	0	0	0
ENSG00000244716	428	399	461	476	289	412	351	352	346	803	355	461
ENSG00000228665	0	0	0	0	0	0	0	0	0	0	0	0
ENSG00000228054	0	0	2	0	0	0	0	0	0	0	0	0
ENSG00000273382	60	70	109	89	82	90	66	90	93	86	86	110
ENSG00000215717	2395	1746	2270	2022	1891	2239	1621	1374	1604	2450	1773	2086
ENSG00000278249	0	0	0	0	0	0	0	0	0	0	0	0
ENSG00000270066	1	0	0	0	0	0	0	0	0	0	0	1
ENSG00000251484	0	9	2	5	12	16	0	9	4	4	7	2
ENSG00000132676	14626	11057	16726	13424	11930	17247	12047	10750	11499	17849	13044	12483
ENSG00000227673	0	0	0	0	0	3	1	1	0	1	0	2
ENSG00000203761	402	225	320	225	244	343	354	500	389	330	198	231
ENSG00000234937	0	0	0	0	0	0	6	7	0	1	4	2
ENSG00000132718	1205	1855	1076	886	975	1111	824	869	918	1076	859	2124
ENSG00000283442	0	0	0	0	0	0	0	0	0	2	0	0
ENSG00000132680	6038	3650	5836	4195	5382	7188	4602	8213	6279	5908	5184	3481
ENSG00000207475	0	1	8	2	0	3	2	10	4	0	0	2
ENSG00000280466	0	0	0	0	0	0	0	0	0	0	0	0
ENSG00000281394	0	0	0	0	0	0	0	0	0	0	0	0
ENSG00000277817	0	0	0	0	0	0	0	0	0	0	0	0
ENSG00000273002	26	32	46	21	40	37	48	136	71	47	27	52
ENSG00000224276	0	0	0	0	0	0	0	0	0	2	0	0
ENSG00000285677	48	31	46	44	25	54	28	29	37	23	30	43
ENSG00000163479	9275	9806	9771	7589	8223	10593	7511	6916	7773	9767	7131	10066
ENSG00000160803	15156	12387	15120	11587	12052	14531	12126	13122	12997	14807	11117	12572
ENSG00000132698	2	2	0	2	0	7	4	10	10	2	3	1
ENSG00000252236	0	0	0	0	0	0	0	0	0	0	0	0
ENSG00000260238	0	0	0	0	0	0	0	0	0	0	0	0
ENSG00000242252	4	3	3	3	10	7	6	21	10	8	3	3
ENSG00000198952	20486	13483	21088	15810	15795	20694	17387	17425	17593	19980	15717	13268
ENSG00000163472	877	851	916	593	671	816	695	663	707	748	584	829
ENSG00000163468	63056	46896	72746	55008	50239	71590	57921	49791	49286	73726	53751	46412
ENSG00000132677	0	0	0	0	0	0	0	1	0	0	2	3
ENSG00000237390	0	0	2	0	0	0	0	0	0	0	0	0
ENSG00000207933	0	0	0	0	0	0	0	0	0	0	0	0
ENSG00000254726	2006	1793	1988	1810	1433	2077	1872	1821	1680	2144	1549	2115
ENSG00000186377	1	6	0	3	0	4	5	4	5	0	0	18
ENSG00000186160	2	0	0	0	0	0	0	1	0	2	0	4
ENSG00000225154	0	0	0	0	0	0	0	0	0	0	0	0
ENSG00000225506	9	13	12	6	22	18	0	16	19	4	10	21
ENSG00000225514	0	0	0	0	0	0	0	0	0	0	0	0
ENSG00000224805	2	7	1	1	2	2	2	6	0	3	3	0
ENSG00000162366	0	0	0	0	0	0	0	0	0	0	0	0
ENSG00000226252	0	0	0	0	0	0	0	0	0	0	0	0
ENSG00000225762	4	14	0	6	2	2	1	12	3	7	1	3
ENSG00000186790	7	4	25	10	0	9	3	13	8	4	8	18
ENSG00000237424	1087	1007	1127	809	943	1372	928	1182	1140	1262	948	969
ENSG00000189030	0	0	0	0	0	2	4	1	0	0	2	0
ENSG00000162763	0	0	0	0	0	0	0	0	0	0	0	0
ENSG00000143061	5374	4667	4149	3405	4388	4034	3422	4091	4236	4374	2978	5333
ENSG00000135821	3861	3839	2807	2233	2875	2720	2074	2570	2854	2834	2299	4223
ENSG00000203740	0	0	0	10	0	4	0	0	0	6	0	0
ENSG00000162374	10	6	12	8	4	6	11	3	0	20	18	0
ENSG00000168275	729	504	947	719	569	765	455	378	350	837	679	709
ENSG00000241563	2	2	7	8	3	16	1	0	0	8	0	1
ENSG00000153207	6971	4473	7846	6809	5652	8358	5634	4996	5238	8594	6289	5011
ENSG00000156869	262	225	331	309	157	326	218	172	224	364	268	281
ENSG00000033122	19	20	28	24	9	21	9	43	30	40	25	11
ENSG00000143278	2	0	0	0	0	0	0	0	0	0	0	0
ENSG00000116678	257	220	194	153	285	150	101	122	163	145	105	275
ENSG00000159352	15413	12266	15306	12006	11849	15116	12275	12268	12162	16137	11165	12997
ENSG00000158710	94898	70770	89847	72489	72879	95671	71897	66942	69732	99022	70120	74883
ENSG00000162734	11365	7683	12294	9451	8632	11675	9379	8666	8882	12796	9131	7833
ENSG00000049239	1864	2092	1537	1292	1555	1810	1344	1400	1785	1589	1127	2307
ENSG00000186564	358	309	337	278	308	305	252	217	264	380	220	304
ENSG00000244038	13904	13150	13683	10638	10948	14560	11629	10912	10933	14252	10092	13288
ENSG00000116690	0	8	2	2	1	7	0	5	2	5	0	4
ENSG00000126091	80	69	63	68	71	82	70	96	91	104	70	56
ENSG00000162383	0	0	0	0	0	0	0	0	0	0	0	0
ENSG00000171163	1446	1255	1582	1044	1319	1434	1312	1935	1698	1392	1268	1289
ENSG00000172456	335	366	272	142	270	223	193	213	199	259	193	270
ENSG00000162946	11	6	6	8	4	6	9	5	2	5	2	18
ENSG00000158786	0	0	0	0	0	0	0	0	0	0	0	0
ENSG00000118733	2	0	0	2	0	0	6	0	0	0	2	0
ENSG00000157870	1565	1415	1183	803	1120	1148	897	1040	1164	1051	859	1518
ENSG00000179085	1317	1443	1129	853	833	888	850	931	773	1306	787	1407
ENSG00000173080	6	0	0	0	0	2	1	1	2	2	2	8
ENSG00000183347	2	0	0	0	0	0	0	0	0	0	0	0
ENSG00000276470	0	0	0	0	0	0	0	0	0	0	0	0
ENSG00000278852	0	0	0	0	0	0	0	0	0	0	0	0
ENSG00000275915	0	0	0	0	0	0	0	0	0	0	0	0
ENSG00000120937	2	0	2	8	0	6	0	1	0	2	0	0
ENSG00000224904	0	0	0	0	0	0	0	0	0	4	0	0
ENSG00000285646	10	6	14	8	8	11	7	4	6	11	16	4
ENSG00000199347	0	0	0	0	0	0	0	0	0	0	0	0
ENSG00000201801	0	0	0	0	0	0	0	0	0	2	0	0
ENSG00000116685	3565	3368	4445	3113	2927	4078	3457	2949	3315	4128	3185	2931
ENSG00000083444	7728	7618	7204	5367	5341	7138	5907	5594	5561	7423	5226	7488
ENSG00000287384	0	0	2	4	0	4	0	4	0	0	0	2
ENSG00000270914	0	0	0	0	0	0	0	0	0	0	0	0
ENSG00000116691	2143	1654	1992	1137	1442	1922	1518	1654	1574	1885	1345	1839
ENSG00000202461	3	2	0	3	0	2	0	2	4	1	3	0
ENSG00000276869	0	0	0	0	0	0	0	0	0	0	2	0
ENSG00000243539	0	0	0	0	0	0	0	0	0	0	0	0
ENSG00000120949	17	14	17	21	6	18	24	4	3	20	35	4
ENSG00000201135	0	0	0	0	0	0	0	0	0	0	0	0
ENSG00000227875	0	0	0	0	0	0	0	0	0	0	0	0
ENSG00000285604	0	0	0	2	0	0	0	0	0	0	0	0
ENSG00000283789	0	0	0	0	0	0	0	0	0	0	0	0
ENSG00000263676	0	0	0	0	0	0	0	0	0	0	0	0
ENSG00000200591	0	0	0	0	0	1	0	0	0	0	0	0
ENSG00000162521	4710	4120	5165	4013	4085	5455	3712	3706	3640	5432	3909	4282
ENSG00000162520	14	12	2	4	9	0	4	7	8	14	13	10
ENSG00000224409	0	0	0	0	0	0	0	0	0	0	0	0
ENSG00000162522	954	949	733	493	604	833	565	674	734	829	480	1105
ENSG00000116497	1393	1030	1145	1051	1093	1297	912	979	1177	1478	1016	1362
ENSG00000160097	2	13	9	0	0	6	6	0	0	2	2	0
ENSG00000121905	4	18	8	9	4	0	11	11	10	12	4	12
ENSG00000121900	749	807	878	450	639	764	561	590	632	727	556	769
[truncated: 60,711 more rows]
